# Supplementary material for: Rapid in situ 13C tracing of sucrose utilization in Arabidopsis sink and source leaves
Source: Plant Methods. 2017 Oct 18;13:87. doi: 10.1186/s13007-017-0239-6 (PMC5648436; doi:10.1186/s13007-017-0239-6)
Supplement: Supplementary file 1 — Additional file 1: Table S1. Growth and developmental data that characterize the sink to source transition of rosette leaves from whole plant stage 1.12–1.13 cultivated under an 8 h short day regime. [file 13007_2017_239_MOESM1_ESM.xlsx]

## Sheet: Supplemental Table S1
Supplemental Table S1. Growth and developmental data that characterize the sink to source transition of rosette leaves from a whole plant stage 1.12-1.13 cultivated under an 8 h short day regime.
Plant	Leaf position	Exclude lost Samples	Fresh weight (FW) at day of harvest (mg)	Dry weight (DW)/ FW ratio (AVG)	DW at day of harvest (mg)	DW at day of harvest (mg)	Length at day of harvest (mm)	Longitudinal growth (mm day-1)	Longitudinal growth (% day-1)	Growth (mg DW day-1)	Growth (% DW day-1)
1	1	TRUE
2	1		1.3	0.124826	0.162274	0.211907	5.881	1.01733	17.2986	0.0603787	39.8464
3	1		0.8	0.124826	0.0998607	0.159145	4.992	0.835	16.7268	0.0495573	45.2214
4	1		1.2	0.124826	0.149791	0.210364	5.855	1.02667	17.5349	0.0609327	40.7763
5	1		1.1	0.124826	0.137308	0.121814	4.363	0.692	15.8606	0.0410702	50.8648
6	1		1	0.124826	0.124826	0.152142	4.874	0.801333	16.441	0.0475591	45.4751
7	1		1.8	0.124826	0.224686	0.261346	6.714	1.12967	16.8255	0.0670457	34.5063
8	1		1	0.124826	0.124826	0.12401	4.4	0.710333	16.1439	0.0421583	51.5057
9	1		1.2	0.124826	0.149791	0.227042	6.136	1.00267	16.3407	0.0595083	35.5203
10	1		0.9	0.124826	0.112343	0.104187	4.066	0.561667	13.8137	0.0333349	47.0485
11	1		1.6	0.124826	0.199721	0.234994	6.27	0.971667	15.4971	0.0576684	32.5211
12	1		1.7	0.124826	0.212204	0.279566	7.021	1.16967	16.6595	0.0694197	33.0339
13	1		2.1	0.124826	0.262134	0.393934	8.948	1.49167	16.6704	0.0885304	28.988
14	1		1.5	0.124826	0.187239	0.228288	6.157	1.10467	17.9416	0.065562	40.2898
15	1		1.6	0.124826	0.199721	0.175288	5.264	0.807667	15.3432	0.047935	37.6394
16	1		1.6	0.124826	0.199721	0.23909	6.339	1.00033	15.7806	0.0593698	33.0346
17	1		1.3	0.124826	0.162274	0.231255	6.207	0.915333	14.7468	0.054325	30.7042
18	1		1.5	0.124826	0.187239	0.202115	5.716	0.924333	16.171	0.0548592	37.2544
19	1		1.8	0.124826	0.224686	0.230484	6.194	0.933	15.063	0.0553735	31.6221
20	1		1.8	0.124826	0.224686	0.197841	5.644	1.11667	19.785	0.0662742	50.3729
21	1		1	0.124826	0.124826	0.18425	5.415	0.856333	15.8141	0.0508234	38.0908
22	1		1.5	0.124826	0.187239	0.178731	5.322	0.862667	16.2094	0.0511993	40.1464
23	1		1.7	0.124826	0.212204	0.188583	5.488	1.00733	18.3552	0.0597852	46.418
24	1		1.7	0.124826	0.212204	0.211967	5.882	0.888667	15.1082	0.0527424	33.1246
25	1		2.8	0.124826	0.349512	0.11119	4.184	0.923667	22.0762	0.0548196	97.2483
26	1		3	0.124826	0.374477	0.344258	8.111	1.32733	16.3646	0.0787772	29.6734
27	1		1.9	0.124826	0.237169	0.275293	6.949	1.13133	16.2805	0.0671446	32.258
28	1		1.6	0.124826	0.199721	0.171371	5.198	0.853	16.4102	0.0506256	41.9274
29	1		2.2	0.124826	0.274617	0.125256	4.421	0.834333	18.8721	0.0495177	65.3797
30	1		3.9	0.124826	0.486821	0.502485	10.777	1.57867	14.6485	0.0936939	22.9197
31	1		1.7	0.124826	0.212204	0.178909	5.325	0.831	15.6056	0.0493199	38.0587
32	1		4.7	0.124826	0.586681	0.478448	10.372	1.52	14.6548	0.090212	23.2364
33	1		2	0.124826	0.249652	0.275174	6.947	1.35867	19.5576	0.0806369	41.4505
34	1		3.5	0.124826	0.43689	0.441948	9.757	1.33933	13.7269	0.0794894	21.9306
35	1		2.9	0.124826	0.361995	0.325444	7.794	1.25567	16.1107	0.0745238	29.7002
36	1		1.2	0.124826	0.149791	0.147809	4.801	0.947333	19.732	0.0562242	61.3901
37	1		1.6	0.124826	0.199721	0.194636	5.59	0.771333	13.7984	0.0457786	30.7533
38	1		2.7	0.124826	0.33703	0.333456	7.929	1.21833	15.3655	0.0723081	27.6885
39	1		2.3	0.124826	0.287099	0.31945	7.693	1.01567	13.2025	0.0602798	23.2588
40	1		2.1	0.124826	0.262134	0.266865	6.807	1.09467	16.0815	0.0649685	32.179
41	1		2.2	0.124826	0.274617	0.367404	8.501	1.33833	15.7432	0.0794301	27.5824
42	1		2	0.124826	0.249652	0.24176	6.384	0.881667	13.8106	0.0523269	27.6228
43	1		1.9	0.124826	0.237169	0.21986	6.015	0.954	15.8603	0.0566199	34.685
44	1		2.6	0.124826	0.324547	0.259981	6.691	1.13233	16.9232	0.067204	34.861
45	1		2	0.124826	0.249652	0.259031	6.675	1.01067	15.1411	0.0599831	30.1349
46	1		2.3	0.124826	0.287099	0.271435	6.884	0.971333	14.11	0.0576486	26.9655
47	1		3	0.124826	0.374477	0.30117	7.385	1.217	16.4794	0.072229	31.5492
48	1		2.9	0.124826	0.361995	0.327284	7.825	1.11967	14.3088	0.0664522	25.4771
49	1		1.9	0.124826	0.237169	0.147631	4.798	0.894667	18.6467	0.0530985	56.1693
50	1		3.5	0.124826	0.43689	0.414172	9.289	1.63533	17.6051	0.097057	30.6062
51	1		4.8	0.124826	0.599164	0.234342	6.259	0.975	15.5776	0.0578663	32.79
52	1		3.4	0.124826	0.424408	0.42438	9.461	1.54167	16.295	0.0914979	27.4866
53	1		3.7	0.124826	0.461856	0.414706	9.298	1.525	16.4014	0.0905088	27.9178
54	1		4.3	0.124826	0.536751	0.465451	10.153	1.62133	15.969	0.0962261	26.0617
55	1		2.6	0.124826	0.324547	0.327165	7.823	1.021	13.0513	0.0605964	22.732
56	1		3.1	0.124826	0.38696	0.400996	9.067	1.303	14.3708	0.0773331	23.893
57	1		2.8	0.124826	0.349512	0.345445	8.131	1.24267	15.2831	0.0737523	27.1455
58	1		5.2	0.124826	0.649094	0.434054	9.624	1.513	15.7211	0.0897966	26.0841
59	1		2.4	0.124826	0.299582	0.25274	6.569	1.04333	15.8827	0.0619218	32.4507
60	1		4.6	0.124826	0.574199	0.508895	10.885	1.80067	16.5426	0.10687	26.5828
61	1		2.7	0.124826	0.33703	0.337492	7.997	1.17567	14.7013	0.0697758	26.0634
62	1		2.6	0.124826	0.324547	0.306036	7.467	1.20633	16.1555	0.0715959	30.539
63	1		2.2	0.124826	0.274617	0.340994	8.056	1.422	17.6514	0.0843957	32.8903
64	1		3.9	0.124826	0.486821	0.439455	9.715	1.53567	15.8072	0.0911418	26.1666
65	1		2.2	0.124826	0.274617	0.257844	6.655	0.928333	13.9494	0.0550966	27.175
66	1		3.1	0.124826	0.38696	0.496431	10.675	1.43933	13.4832	0.0854244	20.7842
67	1		3.3	0.124826	0.411925	0.407703	9.18	1.338	14.5752	0.0794103	24.1889
68	1		3.1	0.124826	0.38696	0.374704	8.624	1.182	13.7059	0.0701517	23.0343
69	1		2.8	0.124826	0.349512	0.324138	7.772	1.193	15.35	0.0708046	27.9491
1	2	TRUE
2	2		2.3	0.115722	0.266161	0.290397	8.926	1.10167	12.3422	0.0780531	36.7578
3	2		1.6	0.115722	0.185155	0.214233	7.851	1.26267	16.0829	0.0894599	71.6979
4	2		2	0.115722	0.231444	0.284942	8.849	1.287	14.544	0.0911839	47.0608
5	2		2.4	0.115722	0.277733	0.280266	8.783	1.41667	16.1296	0.100371	55.7942
6	2		2.7	0.115722	0.31245	0.391642	10.355	1.76033	16.9998	0.12472	46.7251
7	2		2.8	0.115722	0.324022	0.359901	9.907	1.372	13.8488	0.0972062	37.0035
8	2		1.4	0.115722	0.162011	0.1448	6.871	1.05667	15.3786	0.0748648	107.048
9	2		2.3	0.115722	0.266161	0.296844	9.017	1.581	17.5335	0.112014	60.6035
10	2		2.4	0.115722	0.277733	0.33985	9.624	1.72933	17.969	0.122523	56.3773
11	2		2.4	0.115722	0.277733	0.377259	10.152	1.53433	15.1136	0.108708	40.4792
12	2		2.6	0.115722	0.300878	0.386966	10.289	1.54067	14.9739	0.109156	39.2918
13	2		3.1	0.115722	0.358739	0.438686	11.019	1.57033	14.2511	0.111258	33.9794
14	2		3.2	0.115722	0.370311	0.474465	11.524	1.79667	15.5907	0.127294	36.666
15	2		2.5	0.115722	0.289305	0.360326	9.913	1.55233	15.6596	0.109983	43.9328
16	2		2.6	0.115722	0.300878	0.281328	8.798	1.26633	14.3934	0.0897197	46.8245
17	2		3.9	0.115722	0.451316	0.462137	11.35	1.67933	14.7959	0.118981	34.6724
18	2		2.1	0.115722	0.243017	0.184051	7.425	1.07033	14.4153	0.0758331	70.0743
19	2		3.1	0.115722	0.358739	0.369607	10.044	1.59933	15.9233	0.113313	44.2119
20	2		2.4	0.115722	0.277733	0.354658	9.833	1.781	18.1125	0.126184	55.2289
21	2		1.7	0.115722	0.196728	0.211683	7.815	1.29833	16.6134	0.0919869	76.8506
22	2		2.6	0.115722	0.300878	0.296774	9.016	1.30233	14.4447	0.0922703	45.1192
23	2		4	0.115722	0.462889	0.438474	11.016	1.76667	16.0373	0.125168	39.9509
24	2		2.9	0.115722	0.335594	0.333828	9.539	1.45567	15.2602	0.103134	44.7059
25	2		6.2	0.115722	0.717477	0.348778	9.75	1.659	17.0154	0.11754	50.831
26	2		3.9	0.115722	0.451316	0.455053	11.25	1.74033	15.4696	0.123303	37.1673
27	2		4.2	0.115722	0.486033	0.49402	11.8	1.68867	14.3107	0.119642	31.9576
28	2		3.1	0.115722	0.358739	0.333474	9.534	1.49033	15.6318	0.10559	46.3351
29	2		2.9	0.115722	0.335594	0.476024	11.546	1.83667	15.9074	0.130128	37.6205
30	2		3.3	0.115722	0.381883	0.325893	9.427	1.473	15.6253	0.104362	47.1095
31	2		2.6	0.115722	0.300878	0.272685	8.676	1.28533	14.8148	0.0910659	50.1412
32	2		6.5	0.115722	0.752194	0.568767	12.855	2.035	15.8304	0.14418	33.9576
33	2		6.4	0.115722	0.740622	0.648827	13.985	1.873	13.3929	0.132702	25.7112
34	2		6	0.115722	0.694333	0.681135	14.441	2.08533	14.4404	0.147746	27.6995
35	2		3.8	0.115722	0.439744	0.399364	10.464	1.69167	16.1665	0.119855	42.8803
36	2		2.2	0.115722	0.254589	0.276298	8.727	1.29333	14.8199	0.0916327	49.6209
37	2		2.8	0.115722	0.324022	0.279274	8.769	1.42767	16.2808	0.10115	56.7866
38	2		4.1	0.115722	0.474461	0.567633	12.839	1.72867	13.4642	0.122476	27.513
39	2		4	0.115722	0.462889	0.388383	10.309	1.59567	15.4784	0.113053	41.061
40	2		4.2	0.115722	0.486033	0.431034	10.911	1.61033	14.7588	0.114092	35.9978
41	2		4	0.115722	0.462889	0.540639	12.458	2.02633	16.2653	0.143566	36.1559
42	2		3.5	0.115722	0.405028	0.397735	10.441	1.654	15.8414	0.117186	41.7702
43	2		4.7	0.115722	0.543894	0.417006	10.713	1.68367	15.7161	0.119288	40.0673
44	2		2.7	0.115722	0.31245	0.269213	8.627	1.268	14.698	0.0898378	50.0837
45	2		4.4	0.115722	0.509178	0.44152	11.059	1.81333	16.3969	0.128475	41.0403
46	2		4.1	0.115722	0.474461	0.483463	11.651	1.843	15.8184	0.130577	37.0024
47	2		4.2	0.115722	0.486033	0.443575	11.088	1.684	15.1876	0.119311	36.7946
48	2		4.3	0.115722	0.497605	0.477016	11.56	2.10667	18.2238	0.149257	45.5388
49	2		3	0.115722	0.347167	0.416439	10.705	1.652	15.432	0.117044	39.0936
50	2		3.4	0.115722	0.393455	0.45484	11.247	1.36867	12.1692	0.09697	27.0964
51	2		5.1	0.115722	0.590183	0.540072	12.45	2.20667	17.7242	0.156342	40.7428
52	2		5.9	0.115722	0.682761	0.678017	14.397	2.10233	14.6026	0.14895	28.1534
53	2		4.6	0.115722	0.532322	0.518322	12.143	2.02167	16.6488	0.143235	38.1872
54	2		5.9	0.115722	0.682761	0.667248	14.245	1.99567	14.0096	0.141393	26.8882
55	2		5.6	0.115722	0.648044	0.596894	13.252	2.03333	15.3436	0.144062	31.8135
56	2		5.3	0.115722	0.613328	0.653149	14.046	1.59733	11.3722	0.113171	20.9585
57	2		4.7	0.115722	0.543894	0.481054	11.617	1.80733	15.5577	0.12805	36.2742
58	2		5	0.115722	0.578611	0.663918	14.198	2.03033	14.3001	0.143849	27.6596
59	2		3.3	0.115722	0.381883	0.451014	11.193	1.74067	15.5514	0.123326	37.6353
60	2		5.4	0.115722	0.6249	0.613827	13.491	1.91567	14.1996	0.135725	28.3883
61	2		5.1	0.115722	0.590183	0.768776	15.678	2.01833	12.8737	0.142999	22.8514
62	2		4.7	0.115722	0.543894	0.542411	12.483	2.04267	16.3636	0.144723	36.3911
63	2		4.1	0.115722	0.474461	0.45321	11.224	1.56367	13.9315	0.110786	32.3533
64	2		4.7	0.115722	0.543894	0.548574	12.57	1.73767	13.8239	0.123114	28.9366
65	2		4.2	0.115722	0.486033	0.428555	10.876	1.54333	14.1903	0.109345	34.255
66	2		6.5	0.115722	0.752194	0.800871	16.131	1.79167	11.107	0.12694	18.8357
67	2		7.7	0.115722	0.891061	0.765517	15.632	2.02867	12.9777	0.143731	23.1158
68	2		6.9	0.115722	0.798483	0.633028	13.762	1.64133	11.9266	0.116288	22.5043
69	2		4.3	0.115722	0.497605	0.345235	9.7	1.55233	16.0034	0.109983	46.751
1	3	TRUE
2	3		4	0.103786	0.415144	0.567369	14.71	1.84367	12.5334	0.128172	29.1832
3	3		2.5	0.103786	0.259465	0.265722	10.371	1.118	10.7801	0.0777234	41.3425
4	3		3	0.103786	0.311358	0.377927	11.985	1.47267	12.2876	0.10238	37.1551
5	3		3.2	0.103786	0.332115	0.302011	10.893	1.58967	14.5935	0.110514	57.7101
6	3		3	0.103786	0.311358	0.382655	12.053	1.695	14.0629	0.117836	44.4971
7	3		3.8	0.103786	0.394387	0.460726	13.176	1.347	10.2231	0.0936434	25.5102
8	3		2.6	0.103786	0.269844	0.281781	10.602	1.23767	11.6739	0.0860426	43.9579
9	3		3.3	0.103786	0.342494	0.474421	13.373	1.21567	9.09046	0.0845131	21.6752
10	3		2.3	0.103786	0.238708	0.201138	9.442	1.132	11.989	0.0786966	64.273
11	3		3.8	0.103786	0.394387	0.494165	13.657	1.77067	12.9653	0.123097	33.1736
12	3		4.5	0.103786	0.467037	0.535529	14.252	2.14233	15.0318	0.148935	38.5249
13	3		4.1	0.103786	0.425523	0.549155	14.448	1.87833	13.0006	0.130582	31.1969
14	3		4.8	0.103786	0.498173	0.492427	13.632	1.73133	12.7005	0.120362	32.3499
15	3		3.8	0.103786	0.394387	0.477897	13.423	1.772	13.2012	0.123189	34.7299
16	3		4.1	0.103786	0.425523	0.475603	13.39	1.69833	12.6836	0.118068	33.0228
17	3		5.4	0.103786	0.560445	0.665045	16.115	1.66	10.301	0.115403	20.9961
18	3		3.1	0.103786	0.321737	0.313413	11.057	1.79433	16.228	0.124742	66.1163
19	3		5.5	0.103786	0.570823	0.669633	16.181	2.09567	12.9514	0.145691	27.8066
20	3		5.3	0.103786	0.550066	0.625001	15.539	2.24967	14.4776	0.156397	33.375
21	3		4.1	0.103786	0.425523	0.439522	12.871	1.81567	14.1066	0.126225	40.2893
22	3		3	0.103786	0.311358	0.227694	9.824	1.09133	11.1088	0.0758695	49.9717
23	3		4.4	0.103786	0.456659	0.409072	12.433	1.31167	10.5499	0.0911871	28.6855
24	3		6.9	0.103786	0.716124	0.566326	14.695	1.75933	11.9723	0.122309	27.546
25	3		7.1	0.103786	0.736881	0.55708	14.562	2.15767	14.8171	0.150001	36.8481
26	3		7.5	0.103786	0.778396	0.718436	16.883	2.52567	14.9598	0.175584	32.3448
27	3		5.7	0.103786	0.591581	0.60352	15.23	1.80967	11.8822	0.125808	26.3356
28	3		6	0.103786	0.622716	0.57592	14.833	2.10533	14.1936	0.146363	34.0729
29	3		4.5	0.103786	0.467037	0.518427	14.006	1.76267	12.5851	0.122541	30.9535
30	3		4.7	0.103786	0.487795	0.51947	14.021	2.02933	14.4735	0.141079	37.284
31	3		5.2	0.103786	0.539688	0.40942	12.438	1.78033	14.3137	0.123769	43.3287
32	3		8.2	0.103786	0.851046	0.834187	18.548	2.61	14.0716	0.181447	27.7978
33	3		6.2	0.103786	0.643474	0.653574	15.95	2.01967	12.6625	0.140407	27.3609
34	3		6.9	0.103786	0.716124	0.726014	16.992	1.943	11.4348	0.135077	22.8582
35	3		7.1	0.103786	0.736881	0.668799	16.169	2.17167	13.4311	0.150974	29.1555
36	3		3.1	0.103786	0.321737	0.299231	10.853	1.72333	15.8789	0.119806	66.7725
37	3		5.7	0.103786	0.591581	0.610889	15.336	1.96133	12.7891	0.136352	28.7337
38	3		6.5	0.103786	0.67461	0.65274	15.938	1.72233	10.8065	0.119737	22.4645
39	3		5.5	0.103786	0.570823	0.499309	13.731	1.951	14.2087	0.135634	37.2952
40	3		4.2	0.103786	0.435902	0.527117	14.131	2.42133	17.1349	0.168331	46.9168
41	3		5.1	0.103786	0.529309	0.702377	16.652	1.77167	10.6394	0.123166	21.2645
42	3		4.3	0.103786	0.44628	0.523989	14.086	1.77933	12.6319	0.123699	30.9025
43	3		5.1	0.103786	0.529309	0.457528	13.13	1.877	14.2955	0.130489	39.9002
44	3		4.1	0.103786	0.425523	0.338718	11.421	1.95333	17.103	0.135796	66.9201
45	3		6.7	0.103786	0.695367	0.661986	16.071	2.009	12.5008	0.139666	26.7395
46	3		5.7	0.103786	0.591581	0.635012	15.683	2.78	17.7262	0.193266	43.7503
47	3		8.5	0.103786	0.882182	0.800678	18.066	2.34	12.9525	0.162677	25.4979
48	3		6.7	0.103786	0.695367	0.763277	17.528	2.376	13.5555	0.16518	27.6175
49	3		4.7	0.103786	0.487795	0.630215	15.614	2.063	13.2125	0.14342	29.462
50	3		5.8	0.103786	0.601959	0.683607	16.382	1.86233	11.3682	0.129469	23.3641
51	3		6.9	0.103786	0.716124	0.649542	15.892	2.06933	13.0212	0.14386	28.4487
52	3		8.3	0.103786	0.861424	0.953136	20.259	2.224	10.9778	0.154612	19.3623
53	3		9.9	0.103786	1.02748	0.833422	18.537	2.43367	13.1287	0.169189	25.4712
54	3		9.8	0.103786	1.0171	0.990607	20.798	2.484	11.9435	0.172688	21.113
55	3		7.9	0.103786	0.81991	0.832588	18.525	1.99	10.7422	0.138345	19.9274
56	3		7.5	0.103786	0.778396	0.708425	16.739	1.67333	9.99661	0.11633	19.6472
57	3		7	0.103786	0.726503	0.776902	17.724	2.15367	12.1511	0.149723	23.8724
58	3		9.1	0.103786	0.944453	0.935617	20.007	2.42833	12.1374	0.168818	22.0159
59	3		6.8	0.103786	0.705745	0.521138	14.045	1.93267	13.7605	0.134359	34.7379
60	3		9.5	0.103786	0.985968	1.05561	21.733	2.734	12.5799	0.190068	21.9594
61	3		6.8	0.103786	0.705745	0.761539	17.503	1.709	9.76404	0.11881	18.4852
62	3		6.9	0.103786	0.716124	0.626392	15.559	1.98533	12.76	0.13802	28.2614
63	3		6.1	0.103786	0.633095	0.573696	14.801	1.47467	9.96329	0.102519	21.758
64	3		8.1	0.103786	0.840667	0.799636	18.051	2.01667	11.172	0.140199	21.2604
65	3		7.1	0.103786	0.736881	0.727196	17.009	1.76633	10.3847	0.122795	20.3169
66	3		9.7	0.103786	1.00672	0.856781	18.873	1.54767	8.20043	0.107594	14.3614
67	3		9.2	0.103786	0.954832	0.889247	19.34	2.17133	11.2272	0.150951	20.4459
68	3		7.1	0.103786	0.736881	0.755699	17.419	2.13133	12.2357	0.14817	24.389
69	3		8.2	0.103786	0.851046	0.734704	17.117	1.89367	11.0631	0.131648	21.8301
1	4	TRUE
2	4		4.5	0.0964593	0.434067	0.53755	16.307	1.33767	8.20302	0.0993886	22.6831
3	4		3.8	0.0964593	0.366545	0.43197	14.886	1.21267	8.14636	0.0901011	26.3555
4	4		3.7	0.0964593	0.356899	0.466296	15.348	1.23467	8.04448	0.0917357	24.4916
5	4		4.3	0.0964593	0.414775	0.354401	13.842	1.55767	11.2532	0.115735	48.4923
6	4		5.3	0.0964593	0.511234	0.505304	15.873	1.438	9.05941	0.106843	26.8141
7	4		4.7	0.0964593	0.453359	0.472538	15.432	1.35533	8.78262	0.100701	27.0821
8	4		3.6	0.0964593	0.347254	0.316879	13.337	1.05133	7.88283	0.0781141	32.7159
9	4		3.8	0.0964593	0.366545	0.454929	15.195	1.33133	8.76165	0.0989181	27.7852
10	4		4.5	0.0964593	0.434067	0.502481	15.835	1.13767	7.18451	0.0845286	20.2245
11	4		5.1	0.0964593	0.491942	0.570316	16.748	1.549	9.24887	0.115091	25.2821
12	4		5.5	0.0964593	0.530526	0.670473	18.096	1.46367	8.08834	0.10875	19.3602
13	4		5.4	0.0964593	0.52088	0.602637	17.183	1.35667	7.8954	0.1008	20.0863
14	4		4.7	0.0964593	0.453359	0.714013	18.682	1.24267	6.65168	0.0923301	14.8517
15	4		5.9	0.0964593	0.56911	0.571134	16.759	1.92467	11.4844	0.143003	33.4016
16	4		6.2	0.0964593	0.598048	0.486506	15.62	1.429	9.14853	0.106175	27.9164
17	4		5.1	0.0964593	0.491942	0.438657	14.976	1.45867	9.74003	0.108379	32.8145
18	4		6.1	0.0964593	0.588402	0.533835	16.257	1.84533	11.351	0.137108	34.5599
19	4		7.2	0.0964593	0.694507	0.786084	19.652	1.833	9.32729	0.136192	20.9561
20	4		7.7	0.0964593	0.742737	0.836979	20.337	2.348	11.5455	0.174456	26.3321
21	4		5.5	0.0964593	0.530526	0.691648	18.381	1.47433	8.02096	0.109543	18.8184
22	4		6	0.0964593	0.578756	0.521947	16.097	1.31633	8.17751	0.0978036	23.0591
23	4		8.5	0.0964593	0.819904	0.738383	19.01	1.86	9.78432	0.138198	23.0259
24	4		7.8	0.0964593	0.752383	0.51422	15.993	1.703	10.6484	0.126533	32.6379
25	4		9.2	0.0964593	0.887426	0.647143	17.782	2.427	13.6486	0.180326	38.6289
26	4		9.2	0.0964593	0.887426	0.901026	21.199	2.04033	9.62467	0.151597	20.2283
27	4		8	0.0964593	0.771674	0.679686	18.22	0.939	5.15368	0.0697677	11.4389
28	4		7.3	0.0964593	0.704153	0.730136	18.899	2.23633	11.8331	0.16616	29.4622
29	4		6.2	0.0964593	0.598048	0.663712	18.005	1.679	9.32519	0.12475	23.1463
30	4		8.7	0.0964593	0.839196	0.826949	20.202	2.18967	10.8389	0.162692	24.4924
31	4		6.1	0.0964593	0.588402	0.427363	14.824	1.47467	9.94783	0.109568	34.4774
32	4		11.2	0.0964593	1.08034	0.810751	19.984	1.792	8.96717	0.133146	19.6494
33	4		6.7	0.0964593	0.646277	0.65004	17.821	1.656	9.29241	0.123041	23.3474
34	4		10.1	0.0964593	0.974239	0.952516	21.892	1.411	6.44528	0.104837	12.3676
35	4		8.7	0.0964593	0.839196	0.71275	18.665	1.868	10.008	0.138792	24.1817
36	4		4.7	0.0964593	0.453359	0.630574	17.559	1.528	8.70209	0.11353	21.9576
37	4		7.2	0.0964593	0.694507	0.772412	19.468	1.961	10.0729	0.145702	23.2488
38	4		9.6	0.0964593	0.926009	0.941371	21.742	2.067	9.50695	0.153578	19.4947
39	4			0.0964593		0.527148	16.167	1.77067	10.9524	0.131561	33.257
40	4		5.7	0.0964593	0.549818	0.547655	16.443	1.371	8.33789	0.101865	22.8505
41	4		7.2	0.0964593	0.694507	0.827543	20.21	2.02267	10.0082	0.150284	22.1901
42	4		7.2	0.0964593	0.694507	0.766766	19.392	2.08433	10.7484	0.154866	25.309
43	4		9.4	0.0964593	0.906717	0.943823	21.775	2.483	11.403	0.184487	24.2958
44	4		6.6	0.0964593	0.636631	0.723077	18.804	2.30167	12.2403	0.171014	30.9772
45	4		8.6	0.0964593	0.82955	0.858972	20.633	2.331	11.2974	0.173193	25.255
46	4		9.9	0.0964593	0.954947	0.904444	21.245	2.163	10.1812	0.160711	21.6087
47	4		10.5	0.0964593	1.01282	0.885051	20.984	2.73133	13.0163	0.202938	29.7514
48	4		9.7	0.0964593	0.935655	0.922201	21.484	2.12433	9.88798	0.157838	20.6496
49	4		6.7	0.0964593	0.646277	0.625819	17.495	1.88967	10.8012	0.140402	28.9241
50	4		7.6	0.0964593	0.733091	0.627453	17.517	1.15833	6.61262	0.0860642	15.8969
51	4		9.5	0.0964593	0.916363	0.806442	19.926	2.02533	10.1643	0.150482	22.9408
52	4		11.2	0.0964593	1.08034	1.01307	22.707	1.82067	8.01809	0.135276	15.4108
53	4		11.3	0.0964593	1.08999	1.15528	24.621	2.77667	11.2776	0.206306	21.7399
54	4		12.5	0.0964593	1.20574	1.04844	23.183	2.23633	9.64644	0.16616	18.833
55	4		10.2	0.0964593	0.983885	0.988477	22.376	2.061	9.21076	0.153132	18.3316
56	4		7.6	0.0964593	0.733091	0.870043	20.782	1.60767	7.73586	0.11945	15.914
57	4		10.6	0.0964593	1.02247	0.869523	20.775	2.16267	10.4099	0.160686	22.669
58	4		11.2	0.0964593	1.08034	0.947909	21.83	1.757	8.04856	0.130545	15.9715
59	4		7.9	0.0964593	0.762029	0.805327	19.911	2.24433	11.2718	0.166754	26.1135
60	4		12.6	0.0964593	1.21539	1.12705	24.241	2.38467	9.83733	0.177181	18.6532
61	4		6.1	0.0964593	0.588402	0.881856	20.941	1.104	5.27195	0.0820272	10.2556
62	4		9.2	0.0964593	0.887426	0.883714	20.966	2.24567	10.711	0.166853	23.2755
63	4		6.5	0.0964593	0.626985	0.797006	19.799	1.27133	6.4212	0.0944601	13.4454
64	4		8	0.0964593	0.771674	0.856223	20.596	1.69233	8.21681	0.12574	17.2133
65	4		8.7	0.0964593	0.839196	0.765503	19.375	1.48867	7.68344	0.110608	16.8894
66	4		9.1	0.0964593	0.87778	0.956899	21.951	0.931667	4.2443	0.0692228	7.79821
67	4		9.9	0.0964593	0.954947	0.990557	22.404	1.801	8.03874	0.133814	15.619
68	4		10.5	0.0964593	1.01282	0.829549	20.237	1.365	6.74507	0.101419	13.9288
69	4		10.3	0.0964593	0.993531	0.883937	20.969	2.133	10.1722	0.158482	21.8459
1	5	TRUE
2	5		5.4	0.0960185	0.5185	0.594843	18.13	0.395667	2.18239	0.0324842	5.77643
3	5		2.9	0.0960185	0.278454	0.465125	16.55	1.202	7.26284	0.0986842	26.9305
4	5		4.2	0.0960185	0.403278	0.422761	16.034	0.711	4.43433	0.0583731	16.0195
5	5		4.9	0.0960185	0.47049	0.451825	16.388	1.326	8.09129	0.108865	31.7426
6	5		5.5	0.0960185	0.528102	0.674808	19.104	1.24867	6.53615	0.102516	17.9131
7	5		4.2	0.0960185	0.403278	0.465043	16.549	0.356667	2.15522	0.0292823	6.71982
8	5		4.1	0.0960185	0.393676	0.361597	15.289	0.589333	3.85462	0.0483843	15.4477
9	5		4	0.0960185	0.384074	0.331877	14.927	0.203	1.35995	0.0166663	5.28736
10	5		5.3	0.0960185	0.508898	0.438607	16.227	0.976667	6.01878	0.0801843	22.3715
11	5		5.8	0.0960185	0.556907	0.6776	19.138	0.989333	5.16947	0.0812243	13.6197
12	5		5.7	0.0960185	0.547305	0.645909	18.752	1.10333	5.88382	0.0905837	16.3118
13	5		5.5	0.0960185	0.528102	0.618159	18.414	0.771	4.18703	0.0632991	11.4081
14	5		5.7	0.0960185	0.547305	0.629325	18.55	1.15233	6.21204	0.0946066	17.6928
15	5		5.8	0.0960185	0.556907	0.692049	19.314	1.756	9.09185	0.144168	26.3136
16	5		4.8	0.0960185	0.460889	0.290006	14.417	0.337	2.33752	0.0276677	10.5466
17	5		7.3	0.0960185	0.700935	0.583185	17.988	0.908667	5.05152	0.0746015	14.6685
18	5		6.5	0.0960185	0.62412	0.68425	19.219	2.031	10.5677	0.166745	32.221
19	5		9.8	0.0960185	0.940981	0.834247	21.046	1.66533	7.91283	0.136724	19.6013
20	5		6.7	0.0960185	0.643324	0.872587	21.513	2.10133	9.76774	0.172519	24.6433
21	5		6.7	0.0960185	0.643324	0.671114	19.059	1.42467	7.47503	0.116965	21.1072
22	5		5.7	0.0960185	0.547305	0.647141	18.767	1.27	6.7672	0.104267	19.2065
23	5		10.6	0.0960185	1.0178	0.94344	22.376	1.78333	7.96985	0.146412	18.3697
24	5		8.1	0.0960185	0.77775	0.845905	21.188	1.38067	6.51627	0.113353	15.4737
25	5		11.6	0.0960185	1.11381	0.961173	22.592	2.45367	10.8608	0.201446	26.5156
26	5		13.2	0.0960185	1.26744	1.23982	25.986	1.75533	6.75492	0.144113	13.1525
27	5		7.4	0.0960185	0.710537	0.66824	19.024	0.587	3.08558	0.0481927	7.77242
28	5		9.9	0.0960185	0.950583	0.971354	22.716	1.75533	7.7273	0.144113	17.4209
29	5		6.2	0.0960185	0.595314	0.653955	18.85	1.203	6.38196	0.0987663	17.7897
30	5		8.6	0.0960185	0.825759	0.823327	20.913	1.57167	7.51526	0.129034	18.5849
31	5		7	0.0960185	0.672129	0.680966	19.179	1.77167	9.23753	0.145454	27.1616
32	5		13.1	0.0960185	1.25784	1.23161	25.886	1.77967	6.87502	0.146111	13.4602
33	5		11.4	0.0960185	1.09461	0.92078	22.1	0.951333	4.30468	0.0781045	9.26863
34	5		10.6	0.0960185	1.0178	0.914787	22.027	1.184	5.37522	0.0972064	11.8895
35	5		9.2	0.0960185	0.88337	0.743034	19.935	1.503	7.5395	0.123396	19.9143
36	5		5.2	0.0960185	0.499296	0.566929	17.79	0.682667	3.83736	0.0560469	10.9706
37	5		7.3	0.0960185	0.700935	0.754035	20.069	1.71033	8.52226	0.140418	22.8837
38	5		8.6	0.0960185	0.825759	1.0147	23.244	1.08133	4.6521	0.0887775	9.58798
39	5	TRUE
40	5		7.1	0.0960185	0.681731	0.585073	18.011	1.305	7.24557	0.107141	22.4175
41	5		6.4	0.0960185	0.614518	0.655515	18.869	1.24067	6.57516	0.101859	18.3975
42	5		8	0.0960185	0.768148	0.978989	22.809	1.30167	5.70681	0.106867	12.2537
43	5		12.1	0.0960185	1.16182	1.11314	24.443	2.16	8.83689	0.177336	18.9501
44	5		7.9	0.0960185	0.758546	0.781867	20.408	1.83367	8.98504	0.150544	23.8458
45	5		9.8	0.0960185	0.940981	0.980631	22.829	1.675	7.33716	0.137518	16.3107
46	5		10.7	0.0960185	1.0274	1.16692	25.098	2.19067	8.72845	0.179854	18.2211
47	5		11.7	0.0960185	1.12342	1.08802	24.137	1.183	4.90119	0.0971243	9.80169
48	5		12	0.0960185	1.15222	1.12307	24.564	2.03133	8.26955	0.166772	17.4393
49	5		6.3	0.0960185	0.604916	0.720292	19.658	1.14467	5.82291	0.0939771	15.0048
50	5		6.5	0.0960185	0.62412	0.714955	19.593	0.563333	2.87518	0.0462497	6.9163
51	5		8.9	0.0960185	0.854564	0.948283	22.435	1.023	4.55984	0.0839883	9.71755
52	5		12	0.0960185	1.15222	1.08326	24.079	1.01067	4.1973	0.0829757	8.29525
53	5		12.2	0.0960185	1.17143	1.12948	24.642	2.211	8.97249	0.181523	19.1489
54	5		12.8	0.0960185	1.22904	1.30837	26.821	1.15733	4.31503	0.0950171	7.83092
55	5		11.5	0.0960185	1.10421	1.00411	23.115	1.146	4.95782	0.0940866	10.3389
56	5		9.6	0.0960185	0.921777	0.88441	21.657	0.919333	4.24497	0.0754773	9.33048
57	5		10.4	0.0960185	0.998592	0.904688	21.904	1.85067	8.44899	0.15194	20.1847
58	5		11.6	0.0960185	1.11381	1.2367	25.948	1.45133	5.59324	0.119154	10.6622
59	5		11.9	0.0960185	1.14262	1.19023	25.382	2.10033	8.27489	0.172437	16.9423
60	5		12	0.0960185	1.15222	1.23859	25.971	1.992	7.67009	0.163543	15.2127
61	5		8.9	0.0960185	0.854564	0.889007	21.713	1.01567	4.67769	0.0833862	10.3506
62	5		11.9	0.0960185	1.14262	1.23769	25.96	1.63333	6.29173	0.134097	12.151
63	5		9.4	0.0960185	0.902573	0.732935	19.812	1.30633	6.59365	0.10725	17.1412
64	5		10.6	0.0960185	1.0178	0.975787	22.77	1.012	4.44444	0.0830852	9.30716
65	5		9.5	0.0960185	0.912175	0.833344	21.035	0.903667	4.29601	0.074191	9.77288
66	5		8.8	0.0960185	0.844962	0.620705	18.445	0.317	1.71862	0.0260257	4.37643
67	5		14.5	0.0960185	1.39227	1.11043	24.41	1.14533	4.69207	0.0940319	9.25147
68	5		12.5	0.0960185	1.20023	0.941633	22.354	1.001	4.47795	0.0821821	9.56216
69	5		12	0.0960185	1.15222	0.952553	22.487	1.223	5.4387	0.100408	11.783
1	6	TRUE
2	6		4.3	0.0924148	0.397384	0.424387	16.148	0.288	1.7835	0.0215366	5.34606
3	6		3.9	0.0924148	0.360418	0.336596	14.974	0.463	3.09203	0.0346231	11.4657
4	6		4.3	0.0924148	0.397384	0.261068	13.964	0.141667	1.01451	0.0105938	4.22951
5	6		5.3	0.0924148	0.489799	0.573574	18.143	0.587667	3.23908	0.0439457	8.29747
6	6		5.6	0.0924148	0.517523	0.739959	20.368	0.855333	4.1994	0.0639618	9.46185
7	6		3.7	0.0924148	0.341935	0.309824	14.616	0.105	0.718391	0.0078519	2.6002
8	6		3.4	0.0924148	0.31421	0.306235	14.568	0.176667	1.2127	0.0132111	4.50855
9	6		3.6	0.0924148	0.332693	0.320967	14.765	0.283667	1.92121	0.0212126	7.07666
10	6		4.2	0.0924148	0.388142	0.3268	14.843	0.491333	3.3102	0.0367419	12.6671
11	6		5.1	0.0924148	0.471316	0.513675	17.342	0.448	2.58332	0.0335014	6.97695
12	6		5.5	0.0924148	0.508282	0.599373	18.488	0.828	4.47858	0.0619178	11.5206
13	6		4.5	0.0924148	0.415867	0.497148	17.121	-0.124667	-0.728151	-0.00932257	-1.84069
14	6		5.9	0.0924148	0.545247	0.591745	18.386	0.828667	4.50705	0.0619677	11.6969
15	6		5.8	0.0924148	0.536006	0.550541	17.835	0.384	2.15307	0.0287155	5.50289
16	6		4.3	0.0924148	0.397384	0.397392	15.787	0.316667	2.00587	0.0236803	6.33653
17	6		4.4	0.0924148	0.406625	0.432987	16.263	0.392333	2.41243	0.0293387	7.26838
18	6		8.2	0.0924148	0.757802	0.921674	22.798	1.431	6.27687	0.10701	13.1355
19	6		7.6	0.0924148	0.702353	0.859009	21.96	1.13667	5.17608	0.0849999	10.9818
20	6		10.7	0.0924148	0.988839	0.878751	22.224	1.34267	6.04152	0.100405	12.8997
21	6		5.4	0.0924148	0.49904	0.496176	17.108	0.255667	1.49443	0.0191188	4.00764
22	6		6.1	0.0924148	0.56373	0.679761	19.563	0.648667	3.31578	0.0485073	7.68428
23	6		9.1	0.0924148	0.840975	0.938649	23.025	1.15633	5.02208	0.0864706	10.147
24	6		5.7	0.0924148	0.526764	0.701148	19.849	0.801	4.03547	0.0598988	9.34095
25	6		9.8	0.0924148	0.905665	0.990771	23.722	1.169	4.92792	0.0874178	9.67704
26	6		10.3	0.0924148	0.951873	1.101	25.196	1.15067	4.56686	0.0860469	8.47794
27	6		5.2	0.0924148	0.480557	0.459684	16.62	0.992	5.96871	0.0741818	19.2429
28	6		10.6	0.0924148	0.979597	1.03355	24.294	1.233	5.07533	0.0922037	9.79493
29	6		7.2	0.0924148	0.665387	0.665329	19.37	0.984667	5.08346	0.0736334	12.4445
30	6		9.9	0.0924148	0.914907	0.928928	22.895	0.986667	4.30953	0.0737829	8.62812
31	6		9.8	0.0924148	0.905665	0.680434	19.572	0.903333	4.61544	0.0675513	11.0219
32	6		13.8	0.0924148	1.27532	1.17765	26.221	1.076	4.10358	0.0804633	7.33362
33	6		9.9	0.0924148	0.914907	0.927657	22.878	0.657333	2.87321	0.0491554	5.59537
34	6		8.3	0.0924148	0.767043	0.832238	21.602	0.467667	2.16492	0.0349721	4.38651
35	6		11.6	0.0924148	1.07201	0.982471	23.611	1.10933	4.69838	0.0829559	9.2223
36	6		4.6	0.0924148	0.425108	0.293298	14.395	0.219667	1.52599	0.0164267	5.93296
37	6		10.3	0.0924148	0.951873	0.906718	22.598	0.951	4.20834	0.0711158	8.51072
38	6		10.3	0.0924148	0.951873	1.01231	24.01	0.548	2.28238	0.0409794	4.21891
39	6	TRUE
40	6		6.7	0.0924148	0.619179	0.667123	19.394	0.775333	3.9978	0.0579794	9.51818
41	6		7.6	0.0924148	0.702353	0.801802	21.195	0.68	3.2083	0.0508504	6.77146
42	6		7.6	0.0924148	0.702353	0.912402	22.674	0.604667	2.66678	0.045217	5.21423
43	6		11.5	0.0924148	1.06277	1.21406	26.708	1.60767	6.01942	0.120221	10.9907
44	6		10.2	0.0924148	0.942631	0.957195	23.273	1.46233	6.28339	0.109353	12.8978
45	6		9.9	0.0924148	0.914907	0.91113	22.657	0.675667	2.98215	0.0505264	5.87103
46	6		11.5	0.0924148	1.06277	1.17211	26.147	1.274	4.87245	0.0952697	8.84713
47	6		10.4	0.0924148	0.961114	0.921525	22.796	1.05367	4.62216	0.0787932	9.34974
48	6		10.4	0.0924148	0.961114	0.988902	23.697	1.174	4.95421	0.0877917	9.74262
49	6		5.7	0.0924148	0.526764	0.667946	19.405	0.834667	4.3013	0.0624164	10.3077
50	6		6.6	0.0924148	0.609938	0.571255	18.112	0.464667	2.56552	0.0347478	6.47666
51	6		7.3	0.0924148	0.674628	0.854148	21.895	0.723	3.30212	0.0540659	6.75755
52	6		11.5	0.0924148	1.06277	1.0491	24.502	0.876667	3.57794	0.0655571	6.66541
53	6		15.4	0.0924148	1.42319	1.28937	27.715	1.41167	5.09351	0.105564	8.9174
54	6		13.5	0.0924148	1.2476	1.25295	27.228	0.736	2.7031	0.0550381	4.5945
55	6		7.5	0.0924148	0.693111	0.736444	20.321	0.274333	1.35	0.0205146	2.86546
56	6		9.7	0.0924148	0.896424	0.852652	21.875	0.723	3.30514	0.0540659	6.7702
57	6		10.3	0.0924148	0.951873	0.897221	22.471	1.05567	4.69791	0.0789428	9.64742
58	6		16.3	0.0924148	1.50636	0.99967	23.841	0.675667	2.83405	0.0505264	5.32336
59	6		14.2	0.0924148	1.31229	1.14474	25.781	1.428	5.53896	0.106786	10.2881
60	6		17.3	0.0924148	1.59878	1.42322	29.505	1.19233	4.04112	0.0891627	6.68355
61	6		7.4	0.0924148	0.68387	0.413544	16.003	0.621667	3.88469	0.0464882	12.6652
62	6		13.3	0.0924148	1.22912	1.08597	24.995	0.962667	3.85144	0.0719882	7.09958
63	6		8.8	0.0924148	0.81325	0.833135	21.614	0.650333	3.00885	0.0486319	6.19907
64	6		11.3	0.0924148	1.04429	0.913897	22.694	0.743	3.27399	0.0555615	6.47317
65	6		7.3	0.0924148	0.674628	0.727695	20.204	0.519333	2.57045	0.0388357	5.63769
66	6		6.2	0.0924148	0.572972	0.55944	17.954	0.194	1.08054	0.0145073	2.66222
67	6		9.9	0.0924148	0.914907	0.777648	20.872	0.244667	1.17222	0.0182962	2.40945
68	6		8	0.0924148	0.739319	0.692175	19.729	0.444	2.25049	0.0332023	5.0385
69	6		11.4	0.0924148	1.05353	1.08297	24.955	0.888667	3.56108	0.0664545	6.53745
1	7	TRUE
2	7		4.3	0.0935117	0.4021	0.533738	17.148	0.325333	1.89721	0.0231637	4.5368
3	7		3.5	0.0935117	0.327291	0.349401	14.559	0.448333	3.07942	0.0319213	10.0546
4	7		3.2	0.0935117	0.299238	0.401519	15.291	0.582	3.80616	0.0414384	11.5081
5	7		4.4	0.0935117	0.411452	0.447087	15.931	0.210667	1.32237	0.0149995	3.47139
6	7		5	0.0935117	0.467559	0.603514	18.128	0.235667	1.30001	0.0167795	2.85981
7	7		4.2	0.0935117	0.392749	0.448013	15.944	0.486333	3.05026	0.0346269	8.37642
8	7		2.8	0.0935117	0.261833	0.304118	13.923	0.345333	2.48031	0.0245877	8.7961
9	7		3.1	0.0935117	0.289886	0.27813	13.558	0.0916667	0.676108	0.00652667	2.40302
10	7		3.4	0.0935117	0.31794	0.346482	14.518	0.253667	1.74726	0.0180611	5.49937
11	7		3.7	0.0935117	0.345993	0.415047	15.481	0.0443333	0.286373	0.00315653	0.766352
12	7		4.4	0.0935117	0.411452	0.478985	16.379	-0.0256667	-0.156705	-0.00182747	-0.380079
13	7		5.4	0.0935117	0.504963	0.556806	17.472	0.293333	1.67888	0.0208853	3.89709
14	7		4.2	0.0935117	0.392749	0.540858	17.248	0.343	1.98864	0.0244216	4.72887
15	7		5.6	0.0935117	0.523666	0.530605	17.104	0.405667	2.37176	0.0288835	5.75687
16	7		4.7	0.0935117	0.439505	0.376884	14.945	0.664333	4.44519	0.0473005	14.3516
17	7		4.5	0.0935117	0.420803	0.39148	15.15	0.243667	1.60836	0.0173491	4.63716
18	7		6	0.0935117	0.56107	0.534378	17.157	-0.425	-2.47712	-0.03026	-5.35918
19	7		7.2	0.0935117	0.673285	0.774678	20.532	0.480333	2.33944	0.0341997	4.6186
20	7		7.4	0.0935117	0.691987	0.969909	23.274	0.869	3.73378	0.0618728	6.81391
21	7		4	0.0935117	0.374047	0.432064	15.72	0.147333	0.937235	0.0104901	2.48833
22	7		5.7	0.0935117	0.533017	0.52676	17.05	0.465	2.72727	0.033108	6.70675
23	7		7.7	0.0935117	0.72004	0.66916	19.05	0.215333	1.13036	0.0153317	2.34492
24	7		6.7	0.0935117	0.626529	0.473502	16.302	0.247333	1.5172	0.0176101	3.86278
25	7		8.3	0.0935117	0.776147	0.981372	23.435	0.79	3.37103	0.056248	6.08005
26	7		11.5	0.0935117	1.07538	1.14015	25.665	0.631	2.4586	0.0449272	4.10211
27	7		4.6	0.0935117	0.430154	0.407144	15.37	-0.077	-0.500976	-0.0054824	-1.32866
28	7		9	0.0935117	0.841606	1.00174	23.721	0.620333	2.61512	0.0441677	4.61249
29	7		5.8	0.0935117	0.542368	0.597889	18.049	0.216333	1.19859	0.0154029	2.64434
30	7		8.8	0.0935117	0.822903	0.883899	22.066	0.791333	3.58621	0.0563429	6.80835
31	7		8.3	0.0935117	0.776147	0.801734	20.912	0.606667	2.90105	0.0431947	5.69445
32	7		13.6	0.0935117	1.27176	1.06254	24.575	0.599	2.43744	0.0426488	4.1817
33	7		6.9	0.0935117	0.645231	0.596109	18.024	0.296667	1.64595	0.0211227	3.6736
34	7		7.6	0.0935117	0.710689	0.637405	18.604	0.292667	1.57314	0.0208379	3.37966
35	7		10.9	0.0935117	1.01928	0.95752	23.1	0.712	3.08225	0.0506944	5.59031
36	7		5.3	0.0935117	0.495612	0.43007	15.692	0.429	2.73388	0.0305448	7.64527
37	7		8.8	0.0935117	0.822903	0.890022	22.152	0.657	2.96587	0.0467784	5.54743
38	7		7.6	0.0935117	0.710689	0.645094	18.712	0.144	0.76956	0.0102528	1.61502
39	7		9.4	0.0935117	0.87901	0.800666	20.897	0.546	2.61282	0.0388752	5.10313
40	7		6.7	0.0935117	0.626529	0.525692	17.035	0.607	3.56325	0.0432184	8.95767
41	7		6.6	0.0935117	0.617177	0.642033	18.669	0.409667	2.19437	0.0291683	4.75933
42	7		10.4	0.0935117	0.972522	0.933953	22.769	1.21933	5.35523	0.0868165	10.2482
43	7		14	0.0935117	1.30916	1.27094	27.502	1.11933	4.07001	0.0796965	6.69018
44	7		11	0.0935117	1.02863	1.207	26.604	0.874333	3.28647	0.0622525	5.43808
45	7		7.7	0.0935117	0.72004	0.584859	17.866	0.154333	0.863838	0.0109885	1.91481
46	7		11.1	0.0935117	1.03798	0.995541	23.634	0.447667	1.89416	0.0318739	3.30756
47	7		10.2	0.0935117	0.95382	0.945772	22.935	0.386667	1.68592	0.0275307	2.9982
48	7		12.4	0.0935117	1.15955	1.09287	25.001	0.789333	3.15721	0.0562005	5.42125
49	7		6.4	0.0935117	0.598475	0.58963	17.933	0.724	4.03725	0.0515488	9.58012
50	7		5.7	0.0935117	0.533017	0.518857	16.939	0.171	1.0095	0.0121752	2.40293
51	7		6.5	0.0935117	0.607826	0.696287	19.431	0.396667	2.04141	0.0282427	4.22766
52	7		10.1	0.0935117	0.944469	0.745558	20.123	0.431667	2.14514	0.0307347	4.29962
53	7		12.4	0.0935117	1.15955	1.22267	26.824	1.111	4.14181	0.0791032	6.91724
54	7		12.5	0.0935117	1.1689	1.11978	25.379	0.678333	2.67281	0.0482973	4.5075
55	7		8.2	0.0935117	0.766796	0.709103	19.611	0.708	3.61022	0.0504096	7.65297
56	7		5.9	0.0935117	0.551719	0.558373	17.494	0.205667	1.17564	0.0146435	2.69315
57	7		10.9	0.0935117	1.01928	0.852002	21.618	0.648333	2.99904	0.0461613	5.72835
58	7		9.7	0.0935117	0.907064	0.99611	23.642	0.201	0.850182	0.0143112	1.45765
59	7		11	0.0935117	1.02863	1.0891	24.948	1.14833	4.60291	0.0817613	8.11659
60	7		17	0.0935117	1.5897	1.44837	29.994	1.02833	3.42846	0.0732173	5.32429
61	7		6.2	0.0935117	0.579773	0.658551	18.901	0.527667	2.79174	0.0375699	6.05008
62	7		10.4	0.0935117	0.972522	0.947338	22.957	0.218333	0.951053	0.0155453	1.66832
63	7		5.3	0.0935117	0.495612	0.548476	17.355	0.209333	1.20618	0.0149045	2.79335
64	7		7.8	0.0935117	0.729392	0.695077	19.414	0.178667	0.920298	0.0127211	1.86429
65	7		7	0.0935117	0.654582	0.696145	19.429	0.257667	1.3262	0.0183459	2.70668
66	7		3.9	0.0935117	0.364696	0.388703	15.111	0.058	0.383826	0.0041296	1.07381
67	7		9.1	0.0935117	0.850957	0.749331	20.176	0.324	1.60587	0.0230688	3.17637
68	7		10	0.0935117	0.935117	0.685251	19.276	0.0696667	0.361417	0.00496027	0.729139
69	7		9.8	0.0935117	0.916415	0.678274	19.178	-0.017	-0.0886432	-0.0012104	-0.178135
1	8	TRUE
2	8		4.4	0.088511	0.389448	0.406465	15.536	0.149333	0.961208	0.0100785	2.5426
3	8		3.2	0.088511	0.283235	0.325477	14.336	0.123667	0.86263	0.00834626	2.63181
4	8		2.6	0.088511	0.230129	0.430896	15.898	0.225	1.41527	0.0151852	3.65284
5	8		2.9	0.088511	0.256682	0.330943	14.417	0.254333	1.76412	0.017165	5.47041
6	8		4	0.088511	0.354044	0.460659	16.339	-0.0386667	-0.236653	-0.00260961	-0.563304
7	8		3.5	0.088511	0.309789	0.347276	14.659	-0.05	-0.341087	-0.0033745	-0.962355
8	8		3	0.088511	0.265533	0.355982	14.788	0.0843333	0.570282	0.00569166	1.62484
9	8		3.5	0.088511	0.309789	0.195828	12.415	0.117	0.942408	0.00789633	4.20169
10	8		3.2	0.088511	0.283235	0.130093	11.441	-0.165	-1.44218	-0.0111358	-7.88496
11	8		3.4	0.088511	0.300937	0.311304	14.126	0.176333	1.24829	0.0119007	3.97482
12	8		4.6	0.088511	0.407151	0.464843	16.401	-0.093	-0.567039	-0.00627657	-1.33227
13	8		3.7	0.088511	0.327491	0.444664	16.102	0.0383333	0.238066	0.00258712	0.585219
14	8		4.3	0.088511	0.380597	0.478881	16.609	0.393333	2.36819	0.0265461	5.86867
15	8		5.2	0.088511	0.460257	0.596921	18.358	0.361	1.96645	0.0243639	4.25527
16	8		2.8	0.088511	0.247831	0.24955	13.211	0.009	0.068125	0.00060741	0.243996
17	8		4.5	0.088511	0.3983	0.450536	16.189	0.0853333	0.527107	0.00575915	1.29484
18	8		6	0.088511	0.531066	0.546236	17.607	0.604333	3.43235	0.0407865	8.06934
19	8		6.9	0.088511	0.610726	0.623917	18.758	0.346667	1.8481	0.0233965	3.89604
20	8		8.4	0.088511	0.743493	0.812215	21.548	0.482333	2.23841	0.0325527	4.17523
21	8		5	0.088511	0.442555	0.409232	15.577	0.715	4.5901	0.0482553	13.368
22	8		4.3	0.088511	0.380597	0.45634	16.275	0.182333	1.12033	0.0123057	2.77134
23	8		6.3	0.088511	0.557619	0.598001	18.374	0.255667	1.39146	0.0172549	2.97117
24	8		5.1	0.088511	0.451406	0.516946	17.173	0.601	3.49968	0.0405615	8.51445
25	8		7.5	0.088511	0.663833	0.797029	21.323	0.235667	1.10522	0.0159051	2.03619
26	8		9.4	0.088511	0.832004	0.876263	22.497	0.324	1.44019	0.0218668	2.55932
27	8		3.6	0.088511	0.31864	0.361651	14.872	-0.107333	-0.721714	-0.00724393	-1.96368
28	8		8.3	0.088511	0.734641	0.78947	21.211	0.321333	1.51494	0.0216868	2.8246
29	8		6	0.088511	0.531066	0.496564	16.871	0.559333	3.31535	0.0377494	8.2276
30	8		7.7	0.088511	0.681535	0.771788	20.949	0.537667	2.56655	0.0362871	4.93366
31	8		7.1	0.088511	0.628428	0.5897	18.251	0.361667	1.98163	0.0244089	4.31793
32	8		9.4	0.088511	0.832004	0.878557	22.531	0.506	2.24579	0.0341499	4.04425
33	8		7.6	0.088511	0.672684	0.621893	18.728	0.184	0.982486	0.0124182	2.03752
34	8		5.7	0.088511	0.504513	0.563851	17.868	0.212	1.18648	0.0143079	2.60359
35	8		8.8	0.088511	0.778897	0.745737	20.563	0.121	0.588436	0.00816629	1.10719
36	8		4.3	0.088511	0.380597	0.354497	14.766	-0.0373333	-0.252833	-0.00251963	-0.705744
37	8		6.8	0.088511	0.601875	0.531051	17.382	-0.257	-1.47854	-0.0173449	-3.16285
38	8		8.2	0.088511	0.72579	0.697549	19.849	0.162333	0.817841	0.0109559	1.59569
39	8		10.7	0.088511	0.947068	0.650373	19.15	0.313667	1.63795	0.0211694	3.36447
40	8		7.2	0.088511	0.637279	0.566753	17.911	0.493667	2.75622	0.0333176	6.24584
41	8		5.7	0.088511	0.504513	0.447094	16.138	0.121667	0.753914	0.00821128	1.87095
42	8		6.9	0.088511	0.610726	0.74054	20.486	0.128333	0.626444	0.00866122	1.18342
43	8		11.1	0.088511	0.982472	1.07752	25.479	0.541333	2.12463	0.0365346	3.50962
44	8		9.8	0.088511	0.867408	0.634648	18.917	0.458	2.4211	0.0309104	5.11984
45	8		8.8	0.088511	0.778897	0.648956	19.129	0.328667	1.71816	0.0221817	3.53903
46	8		9.2	0.088511	0.814301	0.784409	21.136	0.536333	2.53753	0.0361971	4.83782
47	8		10.4	0.088511	0.920515	0.747694	20.592	0.0346667	0.16835	0.00233965	0.313898
48	8		9.8	0.088511	0.867408	0.874373	22.469	0.499667	2.2238	0.0337225	4.01148
49	8		5.4	0.088511	0.47796	0.513369	17.12	0.146	0.852804	0.00985354	1.95695
50	8		4.4	0.088511	0.389448	0.514516	17.137	0.085	0.496003	0.00573665	1.12753
51	8		4.3	0.088511	0.380597	0.595302	18.334	0.46	2.509	0.0310454	5.502
52	8		8.8	0.088511	0.778897	0.818491	21.641	0.413	1.90841	0.0278734	3.52552
53	8		10.4	0.088511	0.920515	0.796489	21.315	0.23	1.07905	0.0155227	1.98763
54	8		9.2	0.088511	0.814301	0.87552	22.486	0.198667	0.883513	0.013408	1.55525
55	8		6	0.088511	0.531066	0.602861	18.446	0.204	1.10593	0.013768	2.33715
56	8		6.7	0.088511	0.593024	0.569385	17.95	0.083	0.462396	0.00560167	0.993585
57	8		7.3	0.088511	0.64613	0.594559	18.323	0.249	1.35895	0.016805	2.90868
58	8		9	0.088511	0.796599	0.823283	21.712	0.0713333	0.328543	0.00481429	0.588207
59	8		9.6	0.088511	0.849706	0.71017	20.036	-0.113	-0.563985	-0.00762637	-1.06247
60	8		13.4	0.088511	1.18605	1.0026	24.369	0.514333	2.11061	0.0347124	3.58639
61	8		4.4	0.088511	0.389448	0.488532	16.752	-0.00833333	-0.0497453	-0.000562417	-0.114991
62	8		7.6	0.088511	0.672684	0.679124	19.576	-0.115333	-0.589157	-0.00778385	-1.13317
63	8		6.5	0.088511	0.575322	0.506282	17.015	0.332	1.95122	0.0224067	4.63067
64	8		7.6	0.088511	0.672684	0.60583	18.49	0.340667	1.84244	0.0229916	3.94476
65	8		5.9	0.088511	0.522215	0.478881	16.609	0.292667	1.7621	0.0197521	4.30207
66	8		4.3	0.088511	0.380597	0.268178	13.487	-0.256	-1.89812	-0.0172774	-6.0526
67	8		7.9	0.088511	0.699237	0.601443	18.425	-0.00266667	-0.0144731	-0.000179973	-0.0299146
68	8		7.6	0.088511	0.672684	0.596989	18.359	0.220667	1.20195	0.0148928	2.55848
69	8		7.4	0.088511	0.654982	0.511682	17.095	-0.130333	-0.762406	-0.0087962	-1.69002
1	9	TRUE
2	9		3.6	0.0962106	0.346358	0.454725	16.017	0.166333	1.03848	0.0136526	3.09533
3	9		3.3	0.0962106	0.317495	0.275955	13.839	0.325333	2.35084	0.0267034	10.7134
4	9		3.8	0.0962106	0.3656	0.315846	14.325	0.111667	0.779523	0.0091656	2.98865
5	9		3.9	0.0962106	0.375221	0.528351	16.914	0.000666667	0.00394151	5.472e-05	0.0103578
6	9		5.6	0.0962106	0.538779	0.806438	20.302	0.187	0.921092	0.015349	1.94023
7	9		3.9	0.0962106	0.375221	0.4127	15.505	0.405333	2.61421	0.0332698	8.76834
8	9		3.1	0.0962106	0.298253	0.358199	14.841	0.171333	1.15446	0.014063	4.08647
9	9	TRUE
10	9		2.1	0.0962106	0.202042	0.2501	13.524	-0.00666667	-0.0492951	-0.0005472	-0.218315
11	9		3.4	0.0962106	0.327116	0.428624	15.699	0.159333	1.01493	0.0130781	3.14721
12	9		3.8	0.0962106	0.3656	0.474999	16.264	0.121667	0.748073	0.0099864	2.14755
13	9		3.5	0.0962106	0.336737	0.383644	15.151	0.224667	1.48285	0.0184406	5.04942
14	9		3.3	0.0962106	0.317495	0.334232	14.549	0.0506667	0.348248	0.00415872	1.25994
15	9		4.3	0.0962106	0.413706	0.436175	15.791	0.166667	1.05545	0.01368	3.23791
16	9		3.9	0.0962106	0.375221	0.347939	14.716	0.092	0.62517	0.00755136	2.21846
17	9		3.8	0.0962106	0.3656	0.335709	14.567	0.163	1.11897	0.013379	4.15072
18	9		5.1	0.0962106	0.490674	0.681841	18.784	0.556	2.95997	0.0456365	7.17324
19	9		5.2	0.0962106	0.500295	0.615438	17.975	-0.145667	-0.810385	-0.0119563	-1.90571
20	9		7.9	0.0962106	0.760064	0.832129	20.615	0.161	0.780985	0.0132149	1.61371
21	9		3.5	0.0962106	0.336737	0.334724	14.555	-0.0826667	-0.567961	-0.00678528	-1.98685
22	9		4.7	0.0962106	0.45219	0.484356	16.378	-0.113667	-0.69402	-0.00932976	-1.88982
23	9		5.4	0.0962106	0.519537	0.631362	18.169	-0.0223333	-0.12292	-0.00183312	-0.289503
24	9		4.9	0.0962106	0.471432	0.447749	15.932	-0.0323333	-0.202946	-0.00265392	-0.589233
25	9		4.8	0.0962106	0.461811	0.649009	18.384	0.505	2.74695	0.0414504	6.82246
26	9		7.9	0.0962106	0.760064	0.802991	20.26	0.530667	2.61928	0.0435571	5.73547
27	9		3	0.0962106	0.288632	-0.327415	6.488	0.150333	2.3171	0.0123394	-3.63185
28	9		7	0.0962106	0.673474	0.744468	19.547	0.2	1.02317	0.016416	2.25478
29	9		5.9	0.0962106	0.567642	0.321345	14.392	0.539667	3.74977	0.0442958	15.9884
30	9		8.7	0.0962106	0.837032	0.736752	19.453	0.21	1.07953	0.0172368	2.39561
31	9		7.5	0.0962106	0.721579	0.564302	17.352	0.134667	0.776087	0.0110534	1.99792
32	9		9.2	0.0962106	0.885137	0.915851	21.635	0.185333	0.856637	0.0152122	1.68904
33	9		4.3	0.0962106	0.413706	0.32824	14.476	-0.425333	-2.9382	-0.0349114	-9.61344
34	9		4.3	0.0962106	0.413706	0.528762	16.919	-0.153667	-0.908249	-0.012613	-2.3298
35	9		8.6	0.0962106	0.827411	0.941214	21.944	0.314333	1.43243	0.0258005	2.81845
36	9		4.7	0.0962106	0.45219	0.367064	14.949	0.189	1.2643	0.0155131	4.41277
37	9		8.2	0.0962106	0.788927	0.71418	19.178	0.218333	1.13846	0.0179208	2.57387
38	9		5.2	0.0962106	0.500295	0.592045	17.69	-0.0163333	-0.0923309	-0.00134064	-0.225931
39	9		8.7	0.0962106	0.837032	0.800775	20.233	0.358	1.76939	0.0293846	3.80931
40	9		3.9	0.0962106	0.375221	0.322987	14.412	0.059	0.409381	0.00484272	1.52218
41	9		2.3	0.0962106	0.221284	0.172452	12.578	-0.119	-0.946096	-0.00976752	-5.3603
42	9		8	0.0962106	0.769685	0.822936	20.503	0.26	1.26811	0.0213408	2.66229
43	9		11.2	0.0962106	1.07756	1.10718	23.966	0.297333	1.24065	0.0244051	2.25394
44	9		10.5	0.0962106	1.01021	0.83492	20.649	0.358333	1.73535	0.029412	3.65136
45	9		5	0.0962106	0.481053	0.571525	17.44	-0.026	-0.149083	-0.00213408	-0.372012
46	9		9.4	0.0962106	0.90438	0.730925	19.382	0.01	0.0515943	0.0008208	0.112422
47	9		8.6	0.0962106	0.827411	0.723373	19.29	0.281667	1.46017	0.0231192	3.30154
48	9		8.5	0.0962106	0.81779	0.79035	20.106	-0.0636667	-0.316655	-0.00522576	-0.656852
49	9		6	0.0962106	0.577264	0.423699	15.639	1.09633	7.01025	0.089987	26.9655
50	9		5.2	0.0962106	0.500295	0.570376	17.426	0.252333	1.44803	0.0207115	3.76803
51	9		4.8	0.0962106	0.461811	0.445286	15.902	0.19	1.19482	0.0155952	3.6294
52	9		5.7	0.0962106	0.5484	0.570048	17.422	-0.285667	-1.63969	-0.0234475	-3.95075
53	9		11.1	0.0962106	1.06794	0.929394	21.8	0.323667	1.48471	0.0265666	2.9426
54	9		10	0.0962106	0.962106	0.959189	22.163	0.146	0.658756	0.0119837	1.26516
55	9		4.2	0.0962106	0.404084	0.426326	15.671	-0.0966667	-0.616851	-0.0079344	-1.82711
56	9		5.1	0.0962106	0.490674	0.417625	15.565	-0.0643333	-0.41332	-0.00528048	-1.24862
57	9		7.7	0.0962106	0.740822	0.686355	18.839	0.21	1.11471	0.0172368	2.57605
58	9		10.8	0.0962106	1.03907	0.775412	19.924	0.368667	1.85036	0.0302602	4.06094
59	9		9.2	0.0962106	0.885137	0.804879	20.283	0.544	2.68205	0.0446515	5.87344
60	9		14.6	0.0962106	1.40467	1.2065	25.176	0.294	1.16778	0.0241315	2.04095
61	9		4.3	0.0962106	0.413706	0.525889	16.884	0.0106667	0.0631762	0.00087552	0.166762
62	9		9.6	0.0962106	0.923622	0.8657	21.024	0.678667	3.22806	0.055705	6.8772
63	9		4.7	0.0962106	0.45219	0.522606	16.844	-0.109667	-0.651073	-0.00900144	-1.69325
64	9		5.1	0.0962106	0.490674	0.630212	18.155	0.171667	0.945561	0.0140904	2.28695
65	9		4.7	0.0962106	0.45219	0.502742	16.602	-0.004	-0.0240935	-0.00032832	-0.0652632
66	9			0.0962106		-0.293926	6.896	0.154	2.23318	0.0126403	-4.12319
67	9		4.6	0.0962106	0.442569	0.360415	14.868	-0.027	-0.181598	-0.00221616	-0.611133
68	9		4.6	0.0962106	0.442569	0.271112	13.78	-0.449	-3.25835	-0.0368539	-11.9669
69	9		4.8	0.0962106	0.461811	0.487557	16.417	0.053	0.322836	0.00435024	0.900285
