# Supplementary material for: Rapid in situ 13C tracing of sucrose utilization in Arabidopsis sink and source leaves
Source: Plant Methods. 2017 Oct 18;13:87. doi: 10.1186/s13007-017-0239-6 (PMC5648436; doi:10.1186/s13007-017-0239-6)
Supplement: Supplementary file 2 — Additional file 2: Table S2. Metabolic data that characterize the sink to source transition of rosette leaves from whole plant stage 1.12–1.13 cultivated under an 8 h short day regime. [file 13007_2017_239_MOESM2_ESM.xlsx]

## Sheet: Supplemental Table S2
Supplemental Table S2. Metabolic data that characterize the sink to source transition of rosette leaves from a whole plant stage 1.12-1.13 cultivated under an 8 h short day regime.							Experiment 1																		Experiment 2
							Log10(Response Ratio) Average							Log10(Response Ratio) Standard Error									Normalized Response		Log10(Response Ratio) Average						Log10(Response Ratio) Standard Error								Normalized Response
No.	Metabolite Name	GMD ID (cf. http://gmd.mpimp-golm.mpg.de/)	Lipophilic Compounds	Category ID (Bold formating indicates correlation r > 0.500 between independent experiments. Metabolites that were added to category after manual inspection are indicated by asterics.)	Generalized Trend Description of Category		EXP1_P1	EXP1_P2	EXP1_P3	EXP1_P4	EXP1_P5	EXP1_P6	EXP1_P7	EXP1_P1	EXP1_P2	EXP1_P3	EXP1_P4	EXP1_P5	EXP1_P6	EXP1_P7	P-ANOVA	P-Kruskal-Wallis (Benjamini/Hochberg corrected)	Ratio sink/source		EXP2_P2	EXP2_P3	EXP2_P4	EXP2_P5	EXP2_P6	EXP2_P7	EXP2_P2	EXP2_P3	EXP2_P4	EXP2_P5	EXP2_P6	EXP2_P7	P-ANOVA	P-Kruskal-Wallis (Benjamini/Hochberg corrected)	Ratio sink/source		Pearson´s Correlation Coefficient		Selection for Figure 2 Coefficient
1	Adipo-2,6-lactam	A151013																							0.17328	0.10012	0.0454412	0.0223651	-0.146986	-0.194219	0.097504	0.0726178	0.102542	0.089583	0.0834641	0.111869	0.0911803	0.294429	2.03329
2	Alanine	A110001		category 3	minor transient increases/ unchanged		-0.159879	0.0339378	0.00800123	0.0683519	0.0364164	0.0405421	-0.02737	0.0564815	0.0975173	0.107073	0.0458535	0.0555412	0.0780755	0.107918	0.515144	0.329184	1.03098		-0.270734	-0.0665941	0.0714965	0.149212	0.0639872	0.0526315	0.0662585	0.059549	0.0815883	0.056844	0.0542858	0.0479246	0.000529355	0.0150249	0.609362		0.0716641		P < 0.05
3	Alanine, 3-cyano-	A138005																							0.0352443	0.198685	0.129871	0.0501235	-0.124546	-0.289378	0.0687163	0.0442716	0.0660546	0.0759017	0.0716893	0.138596	0.00246525	0.0104104	2.10764				P < 0.05
4	Alanine, beta-	A144001		category 1	minor decrease		0.0630086	0.0707088	0.00914695	0.123248	0.107876	-0.097367	-0.276621	0.0390312	0.038273	0.0273599	0.0386281	0.038444	0.0545138	0.0668951	1.88469e-07	0.000562533	1.65512		0.0794886	0.0135574	0.0857682	0.063883	-0.0859125	-0.156785	0.0467142	0.0408784	0.045194	0.0421318	0.0633443	0.0545808	0.00409025	0.0460023	1.47122		0.979742		P < 0.05
5	Arabinose	A167002		category 1	minor decrease		0.0350446	0.0325834	0.039787	0.0390995	0.0379974	-0.0739108	-0.110601	0.0382956	0.03344	0.0214551	0.0298505	0.0416178	0.0203795	0.0319741	0.0147073	0.0251421	1.34298		0.00536552	0.0247306	0.042516	0.042593	-0.0434293	-0.0717758	0.0168307	0.0260429	0.0179039	0.0405491	0.0250259	0.0160728	0.0104038	0.0161667	1.18175		0.964646		P < 0.05
6	Asparagine	A168001		category 4*	continuous decrease		-0.189975	0.841878	-0.00518374	-0.646719				0.0805071		0.338139									0.480915	0.340133	0.159532	-0.117285	-0.35724	-0.506055	0.185149	0.165715	0.117404	0.150026	0.132132	0.115418	0.000219886	0.00875042	6.94238		0.988628		P < 0.05
7	Aspartic acid	A152002		category 4	continuous decrease		0.843894	0.610878	0.423398	0.00901484	-0.346477	-0.729426	-0.811282	0.131956	0.0943272	0.10842	0.115519	0.099678	0.0692789	0.045021	< 1.00E-16	1.81954e-08	19.7518		0.230677	0.131996	0.0741278	0.0451957	-0.127486	-0.354511	0.11319	0.093592	0.107703	0.10261	0.105843	0.198805	0.0361266	0.247306	2.57314		0.907724		P < 0.05
8	Benzoic acid, 4-hydroxy-	A164003																							-0.00272053	0.0192268	0.0283453	0.0473148	-0.0371631	-0.0550034	0.119614	0.120042	0.11604	0.100392	0.101211	0.0833692	0.984749	0.981132	1.1334
9	Boric acid	A098003		category 0	minor transient decrease/ unchanged		0.0517099	0.0486281	-0.0742012	-0.0406107	-0.042174	-0.0499535	0.106601	0.0880488	0.0655522	0.0724876	0.0618634	0.0436825	0.0859693	0.0808353	0.540047	0.650693	0.904068		-0.0904196	-0.0197406	0.0206824	0.0337535	0.00982064	0.0459037	0.053671	0.0347163	0.0489565	0.0439416	0.0461277	0.0438563	0.371083	0.657686	0.82817		-0.0454058
10	Butanoic acid, 2,4-diamino-	A157010																							0.32301	0.195171	0.0881804	-0.125727	-0.220053	-0.260581	0.150327	0.101149	0.0845416	0.0601784	0.0717765	0.0600227	0.000396067	0.00323439	3.18876				P < 0.05
11	Butanoic acid, 3-hydroxy-	A116007																							0.106473	0.0429132	0.0481125	-0.00240175	-0.097234	-0.0978632	0.0448582	0.0418506	0.022967	0.0545187	0.0307307	0.0298316	0.00333951	0.00849323	1.49075				P < 0.05
12	Butanoic acid, 4-amino-	A153003		category 1	minor decrease		0.17656	0.101828	0.0251353	0.147373	-0.0321716	-0.148916	-0.269808	0.0610857	0.0262727	0.0263652	0.0391753	0.0437291	0.0703421	0.0637751	3.65856e-05	0.000957276	1.86355		0.223176	0.13842	0.0494744	-0.0339491	-0.208948	-0.168173	0.102551	0.0904148	0.0789969	0.0922219	0.0957848	0.0542152	0.0121448	0.0424584	2.34933		0.831367		P < 0.05
13	Caffeic acid, trans-	A214001		category 1	minor decrease		0.327418	-0.150432	0.0276925	0.124849	-0.12663	-0.122814	-0.0800836	0.15041	0.117815	0.136017			0.101321		0.870831	0.828612	1.11846
14	Campesterol	A329001	x	category 1	minor decrease		0.112918	0.0666204	0.00705567	0.00274697	-0.0198896	-0.0429163	-0.126535	0.041126	0.0369876	0.0320816	0.043453	0.0477451	0.0333977	0.0378114	0.00360276	0.015885	1.32		0.0392531	0.0454058	0.0178991	0.00429873	-0.0553359	-0.0515208	0.0713123	0.0589929	0.0482281	0.0747174	0.0409654	0.0416176	0.76001	0.446469	1.24671		0.835708		P < 0.05
15	Cholesterol	A319002	x	category 1	minor decrease		0.188281	0.13279	0.0331571	0.0546289	-0.0610327	-0.137084	-0.21074	0.0419445	0.0382916	0.0231189	0.0471609	0.0450204	0.0247523	0.029537	1.17082e-08	7.08558e-06	1.81208		0.110476	0.0866015	0.0939542	-0.0567757	-0.111649	-0.122607	0.0767397	0.0514071	0.028425	0.0778892	0.0563971	0.0360282	0.0223948	0.0472601	1.6436		0.960942		P < 0.05
16	Citric acid	A182004		category 5	early decrease		0.471999	0.114165	-0.142013	-0.245559	-0.142595	-0.121005	0.0650081	0.131886	0.0941573	0.0628598	0.0411801	0.0858153	0.0744246	0.152104	0.00103371	0.0110236	1.05393		-0.143213	-0.269152	-0.0927881	0.0598264	0.136806	0.308521	0.0947842	0.13631	0.126265	0.103917	0.109817	0.0828006	0.0102595	0.0532189	0.369208		0.273898		P < 0.05
17	Decanoic acid	A147004	x																						-0.0400779	-0.0446058	0.0323679	0.0424444	-0.0179863	0.0278577	0.0553438	0.0343963	0.0439888	0.0477573	0.047413	0.0397566	0.628628	0.730765	0.89562
18	Dehydroascorbic acid	A185002		category 6	late decrease		0.0581028	0.344029	0.371893	0.345536	-0.0121534	-0.402062	-0.705345	0.0518067	0.0503073	0.0808153	0.0669214	0.146451	0.114922	0.110375	3.87002e-12	6.37569e-07	7.69015		0.144119	0.132564	0.0474718	-0.0128616	-0.100993	-0.210301	0.0892963	0.101704	0.104501	0.0954188	0.0738476	0.104293	0.105945	0.318323	1.95253		0.969828		P < 0.05
19	Dodecanoic acid	A166003	x	category 0	minor transient decrease/ unchanged		0.10322	0.0546374	-0.0306986	0.00880589	-0.0527746	-0.0474872	-0.0357027	0.048363	0.0228293	0.0110645	0.0244521	0.02201	0.0325819	0.0348078	0.00246752	0.00546406	1.13662		0.00344492	-0.033432	0.0392344	0.0296702	-0.0482288	0.00931134	0.0328333	0.0229351	0.0423524	0.0402956	0.033686	0.0213938	0.44985	0.593126	1.00903		0.273494		P < 0.05
20	Erythritol	A150002		category 3	minor transient increases/ unchanged		-0.0522693	-0.0300621	-0.0282084	0.0336232	0.0582004	0.011039	0.00767711	0.0195942	0.0189092	0.0125033	0.0261088	0.0323943	0.0167575	0.0172002	0.00695044	0.0196541	0.915176		-0.0722419	-0.0308679	-0.00105151	0.0594607	0.0402828	0.00441777	0.0217819	0.0159721	0.0137022	0.0340356	0.0148103	0.0142042	0.00102378	0.00717386	0.843757		0.845776		P < 0.05
21	Erythronic acid	A154001		category 5	early decrease		0.609523	0.120445	-0.179268	-0.210305	-0.136363	-0.149862	-0.0541695	0.114314	0.103961	0.0846064	0.072594	0.0734195	0.054301	0.0771928	1.09708e-08	0.000671306	1.24546		0.0606337	-0.111003	-0.0627834	-0.022019	0.0477701	0.0874013	0.146138	0.116591	0.114514	0.108759	0.0832535	0.0862056	0.806501	0.892828	0.822626		0.669865		P < 0.05
22	Erythrose	A146002																							0.259226	0.145156	-0.00222904	-0.0126312	-0.230354	-0.159167	0.0809711	0.0832382	0.0715151	0.0623539	0.0964999	0.0695656	0.00111616	0.0253322	2.50743				P < 0.05
23	Ethanolamine	A128002																							0.0111191	-0.0113049	0.0709204	0.0659495	-0.0499722	-0.0867118	0.0519915	0.034129	0.0681317	0.0594136	0.050111	0.0493319	0.268097	0.709564	1.16951
24	Fructose	A187002		category 2	increase		-0.247693	-0.245006	-0.11277	0.0704414	0.199411	0.099438	0.236179	0.0783943	0.0599242	0.0660419	0.0820859	0.0866278	0.0746844	0.121691	7.34766e-05	0.00112938	0.449736		0.0155342	-0.0310122	-0.0531901	-0.0326375	0.0700532	0.0312524	0.0597024	0.0582946	0.0664507	0.0745805	0.0768628	0.129806	0.915719	0.892828	0.874578		0.0868213		P < 0.05
25	Fructose-6-phosphate	A232002																							0.155307	0.033928	0.0874759	0.167044	-0.178667	-0.265088	0.10897	0.0774059	0.0213902		0.00454051		0.499904	0.590861	2.08245
26	Fucose	A173002																							-0.033312	-0.0223758	-0.00181382	0.0525387	0.0126561	-0.00769316	0.0161178	0.0207625	0.0201042	0.0390479	0.0159243	0.0200248	0.189772	0.432285	0.932373
27	Fucosterol	A336003	x																						0.0773316	0.110824	-0.00435981	0.00060262	-0.104373	-0.0800254	0.0930258	0.0817784	0.0927588	0.0787261	0.0599717	0.0643223	0.432312	0.312442	1.53613
28	Fumaric acid	A137001		category 1	minor decrease		0.0614771	0.0959844	0.0763391	0.0614567	0.0113943	-0.106189	-0.200463	0.060757	0.0642824	0.0452311	0.0630456	0.0806	0.0776895	0.108062	0.0557594	0.158902	1.72602		-0.0382933	-0.0289786	-0.00951409	0.0420763	0.0379307	-0.00322089	0.0421915	0.0470478	0.0406915	0.0382291	0.033325	0.0730551	0.818312	0.87503	0.888274		-0.473585
29	Fumaric acid, 2-methyl-	A140010																							0.0505986	0.0820272	-0.0286128	0.0309788	-0.0473344	-0.0876574	0.0641367	0.0332222	0.0380616	0.0187093	0.0366802	0.0247682	0.176979	0.291763	1.36027
30	Galactinol	A299002		category 2	increase		-0.118528	-0.0405435	-0.148648	-0.0297	0.174306	0.109254	0.0538598	0.0809081	0.0912617	0.0587541	0.0622514	0.0892276	0.0534372	0.050006	0.0351168	0.0341017	0.670378		-0.323913	-0.234241	-0.118304	0.132413	0.264983	0.279062	0.0979935	0.108042	0.0986398	0.138871	0.113612	0.120258	0.00126203	0.0126433	0.282588		0.783071		P < 0.05
31	Galactose	A188001																							-0.0164592	-0.0356358	-0.0018537	0.0514054	0.011086	-0.00854267	0.0203627	0.0229178	0.0293166	0.0447219	0.0226203	0.0244139	0.429936	0.789457	0.939022
32	Gluconic acid	A200001																							0.185706	0.146617	0.0450661	-0.122761	-0.187555	-0.0670731	0.0727253	0.0438842	0.0643196	0.0869027	0.0306576	0.0274333	0.0212881	0.0533381	1.94872
33	Glucose	A191001		category 3	minor transient increases/ unchanged		-0.194592	-0.0953379	-0.02285	0.176849	0.206636	-0.0267064	-0.0439988	0.0739401	0.0780772	0.0829028	0.0780285	0.0803806	0.0764943	0.0970248	0.00929192	0.0265786	0.949912		0.0997738	0.0407318	-0.0104177	-0.0241395	0.00718872	-0.113137	0.110005	0.107355	0.0951946	0.082605	0.084285	0.104002	0.774913	0.617929	1.31849		-0.27849		P < 0.05
34	Glucose, 1,6-anhydro-, beta-	A172001		category 1	minor decrease		0.0455158	-0.0161515	-0.0138096	0.0690594	0.0577399	-0.0553078	-0.0870462	0.0660329	0.0269971	0.0307245	0.0281624	0.0455036	0.0264197	0.0463331	0.0727918	0.138816	1.13739		0.0505569	0.00840023	0.102894	0.0334515	-0.0604679	-0.134834	0.102351	0.0818162	0.068705	0.0579982	0.0582448	0.0628367	0.276757	0.519289	1.33675		0.888076
35	Glucose-6-phosphate	A233002																							0.119762	0.0355595	0.00400937	-0.046292	0.0903969	-0.203436	0.117395	0.109334	0.0931314	0.0855045	0.0378433	0.0135618	0.824208	0.892828	1.29368
36	Glutamic acid	A154002		category 4	continuous decrease		0.805842	0.529767	0.27193	0.0844033	-0.26654	-0.668521	-0.756881	0.0628289	0.050567	0.0632472	0.0711752	0.125126	0.110527	0.0774006	< 1.00E-16	1.27402e-08	13.4948		0.41741	0.16515	-0.0356554	-0.126714	-0.255506	-0.164684	0.0873189	0.0690431	0.092686	0.075513	0.0732087	0.0749973	4.83378e-06	0.00112115	3.28903		0.91562		P < 0.05
37	Glutamine	A178001																							0.440971	0.249446	0.230539	-0.0304064	-0.249922	-0.640628	0.220374	0.200615	0.131983	0.186753	0.138645	0.191087	0.00183504	0.0181058	5.73359				P < 0.05
38	Glutaric acid, 2-oxo-	A158004																							0.511244	0.204399	-0.0998942	0.129251	-0.445409	-0.29959	0.050377	0.169081	0.169399	0.205943	0.208322	0.23188	0.0283164	0.312442	5.63356
39	Glyceric acid	A135003		category 3	minor transient increases/ unchanged		-0.0841801	-0.0974085	0.0192507	0.0988812	0.0836788	0.0516616	-0.0718836	0.0423091	0.0227014	0.0301704	0.033915	0.0395363	0.0306009	0.0432484	0.000123286	0.00158475	0.934456		-0.252836	-0.0621734	0.0207486	0.13636	0.0944868	0.0634142	0.0341833	0.0240041	0.0301061	0.0352616	0.0360837	0.0474082	8.48522e-09	0.000107671	0.593809		0.64575		P < 0.05
40	Glycerol	A129003		category 2	increase		-0.241626	-0.173461	-0.0862011	0.0635709	0.121784	0.159588	0.156345	0.0509168	0.0339885	0.0435799	0.0402794	0.0481069	0.025867	0.0298922	1.98517e-11	3.33966e-07	0.518069		-0.153636	-0.0730504	0.0338038	0.073256	0.0499648	0.0696618	0.0258926	0.0165241	0.0169071	0.0364068	0.0151132	0.0172417	5.72344e-09	3.78409e-05	0.673904		0.978101		P < 0.05
41	Glycerol-3-phosphate	A177002		category 4	continuous decrease		0.811381	0.628941	0.264918	0.0422546	-0.279155	-0.641582	-0.826758	0.0589419	0.0848681	0.0841979	0.0617063	0.0872903	0.0502072	0.0593853	< 1.00E-16	1.81954e-08	16.1576		0.242147	0.0786561	0.0275329	-0.0902565	-0.165143	-0.0929361	0.0688777	0.0720934	0.0909265	0.0958793	0.0983036	0.0681735	0.0254125	0.0701689	1.97511		0.933113		P < 0.05
42	Glycerophosphoglycerol	A218002		category 6	late decrease		0.412822	0.3091	0.177068	0.056975	-0.0767592	-0.326731	-0.552475	0.0460845	0.0429788	0.0492641	0.0346764	0.06056	0.0524075	0.0420507	< 1.00E-16	2.73691e-08	4.71173		0.403028	0.30671	0.0995052	-0.03163	-0.302528	-0.475086	0.0530074	0.04684	0.0684874	0.0606477	0.0628069	0.0613376	4.18554e-14	4.11311e-06	5.46797		0.994802		P < 0.05
43	Glycine	A133001		category 1	minor decrease		-0.0149751	0.151785	0.120801	0.0923869	0.0923651	-0.198003	-0.244361	0.104952	0.0850124	0.071282	0.104451	0.0788392	0.109022	0.100125	0.0188502	0.0464971	2.27579		-0.00939044	0.0925973	0.0396342	0.0463241	-0.0285126	-0.140652	0.138813	0.112581	0.133321	0.102886	0.104567	0.0905459	0.787124	0.779723	1.33525		0.811036		P < 0.05
44	Glycolic acid	A106002																							-0.0629019	-0.0226315	0.02145	0.0563802	-0.00870064	0.016404	0.0297905	0.0185585	0.0255842	0.0311679	0.0190842	0.0307841	0.0645141	0.209674	0.898808
45	Guanine	A214002																							-0.281477	-0.309826	0.121136	0.156882		0.313285	0.166693	0.262163	0.082772			0.0422742
46	Heptadecanoic acid	A214005	x																						0.0174232	-0.0504303	0.0146038	0.0329536	-0.021482	0.00693173	0.075731	0.0446918	0.0530283	0.0292679	0.0298481	0.0321658	0.855709	0.87503	0.981438
47	Heptanoic acid, n-	A117001	x																						-0.034707	-0.0475486	0.0147906	0.0408845	0.0511097	-0.0245292	0.0785024	0.0991619	0.0970178	0.0837982	0.0843046	0.11741	0.972074	0.981132	0.878992
48	Hexacosanoic acid	A304003	x	category 6	late decrease		0.249969	0.217683	0.144041	0.0798605	-0.0656787	-0.21126	-0.414615	0.0373221	0.0343351	0.0304577	0.0339091	0.0483433	0.0370986	0.0437769	< 1.00E-16	2.73691e-08	3.04483		0.115294	0.145938	0.0348606	-0.0101295	-0.0823904	-0.203573	0.0960174	0.0786172	0.0847499	0.0724734	0.0420804	0.0657044	0.0276668	0.0472601	1.86061		0.977649		P < 0.05
49	Hexadecanoic acid	A205001	x	category 0	minor transient decrease/ unchanged		0.0829529	0.0554868	-0.0419129	-0.00649941	-0.0445984	-0.0341555	-0.0112735	0.0402384	0.0291167	0.0121202	0.0260688	0.0280933	0.0291966	0.0245042	0.00915036	0.0173823	1.07665		-0.0537826	-0.0442575	0.0289386	0.0601775	0.00677878	0.00214527	0.0482854	0.0419551	0.0449242	0.0289848	0.0271134	0.0317891	0.314602	0.590861	0.884174		-0.525376		P < 0.05
50	Hexanoic acid, 2-ethyl-	A116005	x	category 0	minor transient decrease/ unchanged		0.0344851	0.0349255	-0.0400786	-0.0145591	-0.0621062	0.0181167	0.0292167	0.0774453	0.051181	0.0376261	0.0590742	0.0427054	0.0521672	0.0461861	0.784969	0.747776	0.944797		-0.0951122	-0.0090631	-0.022668	0.0162686	0.119136	-0.00856165	0.138016	0.128776	0.116282	0.114665	0.0845542	0.110444	0.91189	0.981132	0.776383		-0.12541
51	Homoserine	A146001																							0.0219915	0.0509678	-0.0347212	0.0618821	-0.0169587	-0.0831614	0.0438592	0.063506	0.0452933	0.0456156		0.0910011	0.909303	0.981132	1.21765
52	Isoleucine	A132002																							0.0152358	0.0703289	0.0450403	0.0550843	-0.0989948	-0.0866946	0.0536464	0.0376305	0.0834194	0.0745332	0.0636792	0.0555318	0.307479	0.461645	1.36917
53	Lactic acid	A105001		category 0	minor transient decrease/ unchanged		0.0581508	-0.0223814	-0.103297	0.0188177	-0.0475471	0.0388755	0.0573816	0.082217	0.0465532	0.0477735	0.0328198	0.0370351	0.0711061	0.0697592	0.385283	0.355387	0.777706		-0.0165998	-0.067022	0.027128	0.0434392	-0.0472107	0.0602653	0.087468	0.0706519	0.0901535	0.0736871	0.0517372	0.0532644	0.804847	0.892828	0.889359		0.476374
54	Lysine	A192003																							0.204986	0.0963585	0.0268209	-0.019744	-0.1207	-0.187721	0.0638423	0.0664982	0.064923	0.0632422	0.0851942	0.0884318	0.0076272	0.0367231	2.02758				P < 0.05
55	Malic acid	A149001		category 4	continuous decrease		0.588722	0.437439	0.199117	-0.00150494	-0.218698	-0.47139	-0.533685	0.0468296	0.0642941	0.0808129	0.0910955	0.0701607	0.090061	0.0924337	1.11022e-16	1.81954e-08	6.85245		0.0974773	0.0152816	0.0259297	0.000472586	-0.0790185	-0.0601426	0.0704118	0.0727146	0.0682213	0.0631687	0.0658033	0.0645065	0.559801	0.732285	1.34214		0.945713		P < 0.05
56	Maltose	A274001																							0.00771744	-0.050873	0.0227458	-0.0162909	-0.0691586	0.105859	0.031423	0.0311931	0.0247854	0.0439454	0.0393244	0.038716	0.0246368	0.0734122	0.895987
57	Melibiose	A287003																							-0.259877	-0.181907	-0.0834492	0.0617134	0.181859	0.281662	0.0423299	0.0299055	0.078793	0.091431	0.0825337	0.0844055	0.00033537	0.0049094	0.35175				P < 0.05
58	Methionine	A152001																							0.113094	0.161955	-0.0150851	0.0454413	-0.0737876	-0.231617	0.0425983	0.0420775	0.048162	0.0245147			0.05726	0.289168	1.92213
59	myo-Inositol	A209002		category 1	minor decrease		0.0400097	0.0171122	0.0141074	0.0418348	0.0327237	-0.0172121	-0.128576	0.0320761	0.0279304	0.0293459	0.03818	0.0449871	0.0280539	0.0312853	0.0134481	0.0494082	1.21604		-0.0265258	-0.020428	0.0195219	0.0380092	-0.00788182	-0.00269544	0.0330333	0.0213026	0.0360054	0.0316808	0.0293102	0.0170114	0.631775	0.815345	0.958991		0.232571		P < 0.05
60	myo-Inositol-phosphate	A243001		category 5	early decrease		0.461364	0.341724	0.00953348	-0.10288	-0.263533	-0.328491	-0.117718	0.0462549	0.0500157	0.0740521	0.0530075	0.0646571	0.0531309	0.0427181	1.14242e-13	7.82926e-07	2.61268		0.492752	0.285437	0.128718	-0.146463	-0.341496	-0.418946	0.100873	0.0949555	0.0693171	0.0748778	0.0683182	0.0714338	7.12576e-10	1.96038e-05	6.02346		0.831499		P < 0.05
61	Nicotinic acid	A133004																							0.13465	0.109246	0.0808454	-0.000724145	-0.136911	-0.187107	0.0245467	0.0309411	0.0491183	0.0715931	0.0729018	0.0712082	0.000718336	0.0139488	1.92052				P < 0.05
62	Nicotinic acid, 6-hydroxy-	A158008																							0.229928	0.0498606	-0.13323	-0.101211	-0.0453471		0.0452401	0.0554355	0.0375205	0.0274906
63	Nonanoic acid	A138003	x																						-0.0596781	-0.0570481	0.0307894	0.0396471	0.0305809	0.0157088	0.039174	0.0471696	0.0671368	0.0539436	0.0588369	0.0584349	0.67371	0.730765	0.828763
64	Octacosanoic acid	A323003	x																						0.0166679	0.111789	0.107675	-0.0112183	-0.113898	-0.111016	0.122971	0.0803276	0.0535383	0.0777526	0.0876493	0.080274	0.380124	0.50147	1.51106
65	Octadecadienoic acid, 9,12-(Z,Z)-	A221003	x	category 2	increase		-0.211698	-0.141887	-0.0612376	0.118351	0.0954931	0.123348	0.07763	0.0485933	0.0604979	0.0463315	0.0261679	0.0460772	0.0267319	0.0257914	5.08609e-08	2.03613e-06	0.629821		-0.219265	-0.0324933	0.0658051	0.145324	-0.00596817	0.0465975	0.0682549	0.0315991	0.0215651	0.0299324	0.0268781	0.0234442	5.43674e-07	5.84132e-05	0.729416		0.843821		P < 0.05
66	Octadecadienoic acid, n-	A223008	x																						-0.0238453	0.174079	0.162533	0.0811443	-0.202331	-0.19158	0.0440677	0.0441614	0.0473526	0.0380607	0.0268013	0.0425817	5.12471e-07	0.000728558	1.91963				P < 0.05
67	Octadecan-1-ol, n-	A215001	x																						-0.0316091	-0.035812	0.00657035	0.0250274	-0.0267018	0.0625251	0.0338396	0.0335129	0.0366783	0.0355053	0.0310256	0.0295203	0.288404	0.398863	0.883274
68	Octadecanoic acid	A225002	x	category 0	minor transient decrease/ unchanged		0.0876616	0.0562404	-0.0241856	-0.00315257	-0.0510454	-0.0303617	-0.0351567	0.0449096	0.0242235	0.0174729	0.0270094	0.0239255	0.026307	0.0293419	0.00755712	0.0183228	1.12367		0.00588197	-0.0179376	0.0237757	0.036352	-0.0318969	-0.0161752	0.0516939	0.0418934	0.0361878	0.0353181	0.0246532	0.0315375	0.806321	0.892828	1.04256		0.0735024		P < 0.05
69	Octadecatrienoic acid, 9,12,15-(Z,Z,Z)-, n-	A222003	x	category 2	increase		-0.197934	-0.214247	-0.0986976	0.0925476	0.109765	0.161344	0.147222	0.0770866	0.0732614	0.0486149	0.0361398	0.0547958	0.0359251	0.0331238	3.74908e-07	1.74606e-06	0.493196		-0.232198	-0.0672204	0.0503452	0.157119	-0.00834349	0.100298	0.0850304	0.0426229	0.0274934	0.0327315	0.0335685	0.0329765	7.72749e-06	0.000104668	0.643742		0.864694		P < 0.05
70	Octadecenoic acid, 9-(Z)-	A222001	x	category 3	minor transient increases/ unchanged		-0.0809195	-0.0527924	-0.063482	0.0804951	0.0402436	0.052904	0.0235512	0.033003	0.0404664	0.0415616	0.0346804	0.0499646	0.0461063	0.0375275	0.0454645	0.0748269	0.800608		-0.181134	-0.0162824	0.0852663	0.117041	0.00805225	-0.0129428	0.0948765	0.0511525	0.0413986	0.027851	0.0358687	0.0479285	0.00851507	0.0230983	0.815428		0.730023		P < 0.05
71	Octanoic acid, n-	A127006	x																						-0.0499923	-0.0792375	-0.000285579	0.041427	0.0553609	0.0327275	0.0520555	0.0528846	0.0744762	0.0443327	0.0525302	0.0606135	0.554342	0.639842	0.778824
72	Ornithine (Arginine, Citrulline)	A162001																							-0.0514854	-0.0372657	-0.0475071	0.0395093	0.0949427	0.00180624	0.0900807	0.0429589	0.0497752	0.0275518	0.0426215	0.0531464	0.639616	0.732285	0.803186
73	Phenylalanine	A164001																							0.0462937	0.163613	0.063518	0.00316521	-0.109991	-0.166598	0.0685749	0.0376137	0.0567996	0.0518293	0.071385	0.0681454	0.00724089	0.0472601	1.7631				P < 0.05
74	Phosphoric acid	A129001		category 6	late decrease		0.333987	0.283391	0.0945959	0.0551377	-0.136663	-0.263425	-0.367024	0.067778	0.0617635	0.0613452	0.0527872	0.047271	0.0604373	0.0772675	5.07061e-12	2.29481e-07	3.24575		0.309056	0.205107	0.0906861	-0.0547521	-0.170986	-0.379111	0.0823712	0.0625051	0.0666943	0.0393064	0.037155	0.0825237	1.02909e-08	4.83119e-05	3.33336		0.98312		P < 0.05
75	Phytol	A217006	x	category 2	increase		-0.281372	-0.206374	-0.0487238	0.0858834	0.16152	0.175984	0.113083	0.0320907	0.0226818	0.0315559	0.039991	0.0436946	0.0249071	0.0219195	< 1.00E-16	2.73691e-08	0.541869		0.0305713	0.0690973	0.084213	0.040068	-0.119666	-0.104284	0.126397	0.0921821	0.095899	0.0914507	0.0766457	0.127983	0.650814	0.769288	1.45267		-0.438728		P < 0.05
76	Proline	A132003																							0.270471	0.413358	0.167852	0.0349501	-0.395986	-0.490646	0.157379	0.155759	0.222619	0.212102	0.0698828	0.109414	0.002003	0.0080658	6.14479				P < 0.05
77	Proline [+CO2]	A159001					0.223443	0.123233	0.146284	0.118246	0.0318545	-0.643061		0.133728	0.100986	0.121811	0.114358	0.061249
78	Putrescine (Agmatine)	A175002		category 1	minor decrease		0.0029111	0.145069	0.120109	0.119785	-0.0252213	-0.189342	-0.173311	0.0802416	0.0688714	0.083534	0.0534068	0.0749151	0.05523	0.0380555	0.00131127	0.00375917	2.06073		0.429582	0.154143	-0.0177309	-0.170695	-0.197742	-0.197558	0.106679	0.103407	0.094536	0.0651021	0.0486744	0.0785455	1.69029e-05	0.00258272	3.24334		0.806945		P < 0.05
79	Pyridine, 3-hydroxy-	A114003																							0.0703008	-0.0170874	0.013342	0.00844304	-0.0452588	-0.0297396	0.0427591	0.0381565	0.0603842	0.0396361	0.039283	0.0342056	0.561139	0.757872	1.16475
80	Pyroglutamic acid (Glutamine, Glutamic acid)	A153002		category 4	continuous decrease		0.678364	0.598478	0.412236	0.162971	-0.181592	-0.752623	-0.917834	0.112122	0.0952621	0.143501	0.110244	0.113358	0.0864337	0.0632888	1.22125e-15	2.29481e-07	22.0133		0.420452	0.323035	0.12341	-0.0762515	-0.326888	-0.463758	0.0799912	0.0656041	0.0693768	0.076548	0.0817634	0.087275	1.14273e-10	1.57844e-05	5.8133		0.996188		P < 0.05
81	Pyrrole-2-carboxylic acid	A135008		category 6	late decrease		0.238942	0.138252	0.115767	0.157441	-0.0724698	-0.379957	-0.197975	0.0882548	0.0960293	0.101273	0.103477	0.0995266	0.0485478	0.0478863	0.0835714	0.14454	2.55069
82	Pyruvic acid	A104002																							-0.227529	-0.14139	0.0222243	0.139499	0.119672	0.0875236	0.069198	0.0709802	0.0759005	0.0863469	0.089157	0.101239	0.0191358	0.0688387	0.517341
83	Raffinose	A337002		category 2	increase		-0.257092	-0.325914	-0.185104	-0.0120978	0.364527	0.303047	0.112634	0.0535066	0.0490845	0.0725565	0.109945	0.081299	0.121488	0.134997	9.37241e-05	0.00119122	0.340392		-0.661442	-0.431807	-0.0946803	0.218913	0.439668	0.529349	0.120529	0.126418	0.123059	0.141682	0.0765983	0.101226	9.49451e-09	7.34161e-05	0.0958429		0.874648		P < 0.05
84	Rhamnose	A172002																							-0.0167021	-0.000536817	0.0128209	0.0245934	-0.045684	0.0255086	0.0195512	0.0316677	0.030576	0.0463163	0.0264059	0.0197315	0.623426	0.615724	1.0002
85	Saccharic acid	A201001																							0.0521987	-0.0675722	0.0682328	0.0104516	-0.012068	-0.0512429	0.0758365	0.0586609	0.0480985	0.038289	0.0305681	0.0454896	0.436508	0.590861	1.06572
86	Serine	A128001		category 3	minor transient increases/ unchanged		-0.0960693	-0.0663956	-0.0940298	0.0487642	0.0449848	0.0975954	0.0651502	0.0554064	0.0475074	0.0671576	0.069859	0.0458209	0.0261158	0.0314906	0.0305867	0.0122245	0.689178		-0.210652	-0.177775	-0.0523808	-0.0116074	0.132007	0.320408	0.0906429	0.110118	0.153686	0.151308	0.194731	0.0637555	0.0775097	0.0543854	0.371324		0.796122		P < 0.05
87	Shikimic acid	A181002																							0.239612	0.153767	0.0171653	-0.0588433	-0.139701	-0.211999	0.0535076	0.0542703	0.0227169	0.0463162	0.0324303	0.0505009	2.14125e-08	4.83119e-05	2.36132				P < 0.05
88	Sinapic acid, cis-	A207001		category 6	late decrease		0.260619	0.226531	0.179126	0.125819	-0.0310803	-0.275594	-0.485421	0.0452493	0.030356	0.0394977	0.0408828	0.0651531	0.0357288	0.0504559	< 1.00E-16	2.29481e-07	3.72762		0.147924	0.115397	0.115964	0.0532141	-0.162537	-0.269962	0.04764	0.0330192	0.0309758	0.0592543	0.0761631	0.0885689	1.40479e-05	0.00258272	2.21259		0.988737		P < 0.05
89	Sitosterol, beta-	A338002	x	category 1	minor decrease		0.0753094	0.0524706	0.0175978	0.0313369	0.0115962	-0.0454109	-0.1429	0.0419468	0.036905	0.0351594	0.0488603	0.0500765	0.0382565	0.0395283	0.0156256	0.042309	1.33909		0.00131056	0.00775277	0.0271044	0.0177203	-0.0335055	-0.0203825	0.066725	0.0640283	0.0505721	0.0727435	0.0454762	0.0444865	0.981876	0.804063	1.07507		0.689961		P < 0.05
90	Spermidine	A220002		category 1	minor decrease		-0.0675607	0.22356	0.470766	-0.305074	-0.321692						0.0168169	0.0288207							0.161386	0.100792	0.0306842	0.109382	-0.186096	-0.216148	0.0877942	0.0781703	0.0607728	0.0705793	0.135898	0.0751959	0.032282	0.120436	2.15282		0.506114
91	Succinic acid	A134001																							0.121155	0.0102809	-0.0496322	-0.0368882	-0.0549452	0.0100295	0.0924103	0.064411	0.0586461	0.0579173	0.0586828	0.0541547	0.474839	0.7739	1.23166
92	Sucrose	A264001		category 3	minor transient increases/ unchanged		-0.0677855	-0.0380015	-0.0462178	0.0270665	0.0178613	0.0410496	0.0660274	0.0361644	0.0316795	0.0241483	0.0259402	0.0253221	0.0303998	0.0298116	0.0154978	0.0432203	0.802032		-0.0481274	-0.0435195	0.0238555	0.0408049	-0.00415534	0.0311417	0.0459321	0.021196	0.0455233	0.0294161	0.0224598	0.0236795	0.296067	0.428059	0.871628		0.827366		P < 0.05
93	Tetracosanoic acid	A284005	x	category 1	minor decrease		0.247509	0.186445	0.0668839	0.00981363	-0.0775491	-0.159542	-0.273561	0.0506971	0.034187	0.0227274	0.0302337	0.0380019	0.0300106	0.0288403	7.77156e-16	4.20559e-08	2.2059		0.133521	0.115617	0.0587047	-0.0388105	-0.115182	-0.15385	0.0730631	0.0632619	0.0432666	0.0553699	0.038454	0.0467141	0.00179654	0.00957539	1.81446		0.971765		P < 0.05
94	Tetradecanoic acid	A185004	x	category 0	minor transient decrease/ unchanged		0.0693135	0.0936069	-0.00864634	-0.00256117	-0.046859	-0.0579884	-0.0468655	0.043967	0.0428314	0.00787881	0.0260547	0.0234052	0.0243883	0.0294077	0.00280977	0.00561538	1.25278																				P < 0.05
95	Threonic acid	A156001		category 5	early decrease		0.639674	0.19911	-0.0660335	-0.138505	-0.150419	-0.252829	-0.230999	0.0904337	0.079562	0.0657197	0.0595134	0.0794385	0.0515666	0.097977	1.01629e-11	1.03356e-05	2.12933		0.224965	0.0432037	-0.0238049	-0.0915101	-0.0694206	-0.0834333	0.107046	0.0943483	0.111898	0.11664	0.095682	0.100728	0.318253	0.58728	1.65919		0.964344		P < 0.05
96	Threonic acid-1,4-lactone	A140005		category 1	minor decrease		0.256031	0.124806	0.00214319	-0.0450243	-0.0542201	-0.137775	-0.145961	0.0338336	0.0416538	0.0279407	0.0442134	0.0650023	0.0335898	0.0390474	1.19205e-08	2.17924e-05	1.62047		0.160413	0.0486869	-0.0244506	-0.0523594	-0.0469624	-0.0853278	0.063506	0.0489177	0.0561977	0.0696029	0.0518098	0.0472976	0.0569486	0.199222	1.49229		0.95117		P < 0.05
97	Threonine	A140001		category 6	late decrease		0.222775	0.131789	0.294766	0.148742	0.0689937	-0.396373	-0.470693	0.0768199	0.108336	0.126529	0.162987	0.108531	0.0819033	0.033287	3.1452e-06	0.000106801	4.49597		0.00944262	0.108444	0.0913398	0.0633064	-0.0891933	-0.18334	0.0325686	0.0346018	0.042209	0.0592096	0.0436514	0.0673112	0.000588184	0.0080658	1.56848		0.951526		P < 0.05
98	Threonine, allo-	A128011		category 0	minor transient decrease/ unchanged		-0.0380344	0.0714648	-0.0753617	0.0221623	0.0297679	0.0625621	-0.0725611	0.0642826	0.0584647	0.0822029	0.0952319	0.06819	0.0520432	0.0621343	0.613372	0.650693	1.00924
99	Threose	A147008																							-0.0526786	-0.0509184	0.0389047	0.0457561	0.00364476	0.0152914	0.0387301	0.02504	0.0509543	0.0534321	0.0138919	0.0190813	0.311057	0.265605	0.868351
100	Tocopherol, alpha-	A316001	x																						0.0149513	0.00426781	0.0193295	-0.00291257	-0.0274108	-0.00822519	0.0706173	0.0871807	0.0826955	0.0905414	0.0600579	0.0388238	0.998668	0.944466	1.06501
101	Trehalose, alpha,alpha'-, D-	A274002		category 0	minor transient decrease/ unchanged		0.1625	0.052719	-0.0479397	-0.110231	-0.110882	0.0649652	-0.0111323	0.0697765	0.0296277	0.0486409	0.0361283	0.043879	0.08179	0.06044	0.00925154	0.0294272	0.947804																				P < 0.05
102	Uracil	A136001		category 0	minor transient decrease/ unchanged		-0.0899716	0.0830169	-0.0112421	-0.0694001	-0.00140566	0.00754759	0.0814549	0.0475864	0.00744576	0.0174427	0.0464634	0.0341945	0.0336143	0.0475863	0.494143	0.529828	0.98258
103	Uric acid	A211006																							-0.103462	0.0111794	0.0878707	0.0485054	0.0385906	-0.0826845	0.0835311	0.0758	0.0641753	0.0931812	0.0539008	0.0568679	0.4917	0.462171	0.945057
104	Valine	A122001		category 1	minor decrease		0.0699337	0.116282	0.0325968	0.00910639	-0.0305811	-0.0678722	-0.129466	0.0841731	0.0971974	0.100846	0.0717345	0.0589523	0.0896163	0.0789016	0.470994	0.101722	1.4929		-0.0816688	-0.0189806	0.027836	0.0754904	-0.00018487	-0.00249218	0.0395947	0.0297797	0.05426	0.0380732	0.0308346	0.029619	0.143933	0.32459	0.895658		-0.535506
105	Xylose	A165001		category 3	minor transient increases/ unchanged		-0.0876384	-0.0833778	0.00724928	0.148234	0.159397	0.0233441	-0.167207	0.0222784	0.029296	0.0374558	0.0479878	0.0488361	0.0286939	0.0483	3.59954e-06	9.72365e-05	1.06135		0.0403046	0.0539399	0.0711481	0.0372853	-0.0657694	-0.136909	0.019172	0.020865	0.0186556	0.0470873	0.0304705	0.026967	1.99464e-05	0.000595577	1.40301		0.661572		P < 0.05
106	Xylulose	A169002																							0.0440312	0.0300222	0.0258138	0.0251195	-0.0780419	-0.0469447	0.0293167	0.0269507	0.0170306	0.0372568	0.0229328	0.0387591	0.0479434	0.0543854	1.25689
107	A103003	A103003																							-0.0925615	0.00242432	0.0151738	0.0019806	-0.00522979	0.0782126	0.067281	0.0294404	0.0347993	0.0615111	0.0657992	0.0406916	0.396086	0.532381	0.82991
108	A104005	A104005																							-0.0780484	-0.0659275	0.0347688	0.0906263	-0.03556	0.0541409	0.0368786	0.0344182	0.048987	0.071446	0.0400903	0.0525868	0.124282	0.370907	0.824996
109	A106004	A106004		category 0	minor transient decrease/ unchanged		0.0560645	-0.0847676	-0.0379024	-0.131003	-0.0311379	0.0346512	0.194095	0.0428185	0.0439753	0.0500261	0.0479191	0.0542601	0.0443308	0.0358374	0.000285012	0.0035085	0.657124		-0.049878	-0.045112	0.033779	0.085635	-0.0269339	0.00250993	0.0388394	0.0240473	0.0424117	0.0448713	0.02194	0.0677755	0.252284	0.282294	0.921455		-0.0535141		P < 0.05
110	A112003	A112003		category 0	minor transient decrease/ unchanged		-0.0354186	-0.0564454	-0.097503	0.00172161	0.0389007	0.0411094	0.107635	0.0900096	0.103483	0.0848096	0.0738006	0.0614657	0.0798783	0.0808219	0.676144	0.667863	0.704476		-0.260425	-0.144356	0.0235458	0.157521	0.136626	0.0870881	0.0785825	0.0801093	0.0869893	0.100162	0.0992802	0.115191	0.0242325	0.0803017	0.488554		0.807257
111	A115001	A115001		category 0	minor transient decrease/ unchanged		0.0380745	0.0541467	-0.0492927	-0.0251001	-0.0540855	0.00198935	0.0342677	0.064348	0.0296445	0.0157776	0.0316056	0.0222208	0.0326219	0.0405705	0.224255	0.220081	0.970669
112	A116012	A116012		category 0	minor transient decrease/ unchanged		0.00964009	-0.00573522	-0.0470947	0.00857783	-0.0143985	0.0011554	0.0478551	0.049549	0.0944822	0.0720115	0.0613671	0.0647793	0.0714969	0.053581	0.984611	0.973747	0.889088
113	A116014	A116014		category 1	minor decrease		0.206833	0.147228	-0.00234815	-0.012155	-0.0797417	-0.105774	-0.154042	0.0469361	0.0198147	0.0299409	0.0246091	0.0276902	0.0204886	0.0320025	1.7143e-12	3.44509e-07	1.61468		0.113607	0.040443	0.0477349	-0.00434371	-0.0914217	-0.106019	0.0434275	0.0365029	0.0182259	0.0498202	0.0281293	0.0294765	0.000671083	0.00146594	1.50391		0.938816		P < 0.05
114	A140003	A140003																							-0.0544152	-0.03459	0.023838	0.0709715	-0.00173013	-0.00407426	0.036111	0.0306588	0.018138	0.0493399	0.0374248	0.0262404	0.180186	0.206312	0.90889
115	A144005	A144005																							-0.0656476	-0.0883063	-0.0125544	0.0313977	0.0287202	0.10639	0.0688705	0.0413596	0.0512515	0.0444921	0.0498179	0.0426816	0.112388	0.120436	0.714301
116	A145008	A145008																							0.00444127	0.00745635	0.100304	0.0529931	-0.0750945	-0.0901	0.0562613	0.0734064	0.070464	0.0691578	0.0536642	0.0240328	0.432948	0.558582	1.22598
117	A145015	A145015		category 0	minor transient decrease/ unchanged		0.0142886	0.0123645	-0.0652291	-0.0207265	-0.0237281	0.0195428	0.0634878	0.0494416	0.0650445	0.0688262	0.0686985	0.0675814	0.0825253	0.0737552	0.912442	0.761134	0.857487
118	A145016	A145016		category 2	increase		-0.0908283	-0.124688	-0.184187	-0.112378	0.0532514	0.204071	0.254759	0.0432285	0.0363102	0.0472003	0.0642201	0.0824962	0.0835251	0.0703945	7.78108e-06	0.000643051	0.413453		-0.0047334	-0.0105932	-0.0123179	-0.00629682	-0.0248344	0.0587757	0.0896171	0.0780311	0.0966697	0.095782	0.103602	0.102952	0.992694	0.98836	0.940518		0.493451		P < 0.05
119	A146017	A146017		category 6	late decrease		0.174798	0.308783	0.276173	0.0182825	-0.0423113	-0.32749	-0.408235	0.0663681	0.0650881	0.0961901	0.101832	0.140031	0.0583897		0.00651806	0.0301116	4.55798																				P < 0.05
120	A147011	A147011		category 2	increase		-0.059343	-0.116216	-0.178409	-0.118675	0.0562557	0.186425	0.229963	0.0404435	0.0473178	0.0563055	0.0687243	0.0844035	0.0866034	0.0730684	0.00013538	0.00327687	0.441632																				P < 0.05
121	A148006	A148006																							0.266209	0.0884562	0.0145135	-0.0919148	-0.16936	-0.107904	0.0970078	0.0691869	0.0802899	0.0939776	0.0856778	0.0685573	0.0117003	0.0472601	2.10819				P < 0.05
122	A148010	A148010		category 5	early decrease		0.533519	0.0930193	-0.0825688	-0.227579	-0.10738	-0.13298	-0.0760301	0.0836666	0.0760294	0.0402775	0.0531282	0.052279	0.0774095	0.0707621	2.65255e-10	8.47487e-05	1.31103																				P < 0.05
123	A155014	A155014																							0.287846	0.0571959	0.0286742	-0.070678	-0.166259	-0.13678	0.0586311	0.0889567	0.0919565	0.0859561	0.111861	0.0967232	0.0172685	0.011171	2.18236				P < 0.05
124	A158017	A158017																							-0.0976416	0.0848071	0.187865	0.120211	-0.064546	-0.230696	0.0695863	0.0508667	0.0721658	0.104425	0.0664134	0.069941	0.00232891	0.0153753	1.38937				P < 0.05
125	A161002	A161002																							0.0332611	-0.0168243	-0.0135207	-0.00261816	0.0369574	-0.0372554	0.0690586	0.0539856	0.0553978	0.0460752	0.0805886	0.0893479	0.971361	0.98836	1.01743
126	A163017	A163017																							0.222309	0.256844	0.0882312	0.0341135	-0.283936	-0.317561	0.165787	0.160623	0.15544	0.162291	0.152147	0.135116	0.0583687	0.0721415	3.47011
127	A163018	A163018		category 6	late decrease		0.185149	0.190849	0.110254	0.21787	0.155419	-0.29108	-0.568462	0.0897742	0.109651	0.0819762	0.108133	0.0634943	0.0550917	0.101418	9.98078e-08	0.000168706	3.63422																				P < 0.05
128	A164017	A164017		category 3	minor transient increases/ unchanged		-0.224162	-0.065531	0.128485	0.113384	0.0530069	-0.0135958	0.00841302	0.0486957	0.0733979	0.0449857	0.0528152	0.0556017	0.0698308	0.0591498	0.00126308	0.00714251	1.10834		0.0929629	0.0683969	0.100962	-0.0103537	-0.141822	-0.110146	0.0845007	0.0760605	0.0846081	0.0970859	0.0917717	0.0821239	0.256779	0.456689	1.60897		0.36677		P < 0.05
129	A165011	A165011					0.155877	0.0494629	-0.0366175	-0.0629826	-0.100476		-0.00526396	0.0383951	0.0274862	0.0192994	0.0237742	0.0193812
130	A167004	A167004																							0.157414	0.194485	0.0766405	0.0208872	-0.191682	-0.257745	0.111255	0.0902012	0.0929299	0.0869207	0.0923599	0.077098	0.00792928	0.0568036	2.51075
131	A170001	A170001		category 1	minor decrease		0.0894595	0.0554008	0.0586176	0.0653182	0.0287948	-0.0541587	-0.243432	0.0227558	0.0176282	0.0193172	0.0345275	0.0474656	0.0245376	0.0237417	1.39903e-10	4.80408e-05	1.56883		0.0536019	0.0757272	0.0648	0.0609409	-0.0613865	-0.193683	0.0358824	0.0224504	0.0242702	0.0322749	0.0205445	0.0276478	9.24934e-09	7.41786e-05	1.5393		0.986899		P < 0.05
132	A171025	A171025																							0.305023	0.0896909	0.00757566	-0.109085	-0.185796	-0.107408	0.0774851	0.0973849	0.100735	0.117211	0.0888101	0.0692314	0.0128477	0.0472601	2.26675				P < 0.05
133	A174001	A174001		category 0	minor transient decrease/ unchanged		0.0872746	-0.0176262	-0.0163641	-0.00154285	0.0307083	-0.0329652	-0.0494846	0.0571132	0.0304784	0.0279871	0.0278208	0.0503212	0.0258543	0.0491373	0.296404	0.675499	1.05719		-0.0711483	-0.0539703	0.0232007	0.030049	0.0408807	0.0309882	0.0744516	0.0675693	0.0742143	0.0674517	0.0618947	0.0752813	0.819944	0.76051	0.797192		0.0211823
134	A174005	A174005		category 3	minor transient increases/ unchanged		-0.209798	0.0134776	0.0420522	-0.0138363	0.119178	0.0504255	-0.00149838	0.0813457	0.0812808	0.0816322	0.0926822	0.0578339	0.0297577	0.041445	0.186444	0.239813	1.00638		0.341713	0.109938	0.0220415	-0.157212	-0.195483	-0.120997	0.11202	0.117433	0.135946	0.125546	0.13386	0.109479	0.0441704	0.125449	2.49892		-0.398589
135	A176001	A176001																							0.0713526	0.0246637	0.0300555	0.00367961	-0.061063	-0.0686884	0.0795021	0.073627	0.0773693	0.0809661	0.0736029	0.0824438	0.811718	0.87503	1.29866
136	A176011	A176011																							0.0690123	-0.0687246	-0.0430702	-0.044037	-0.0238199	0.11064	0.118097	0.0664095	0.0885272	0.0916191	0.0445545	0.109508	0.714985	0.823357	0.905709
137	A177004	A177004		category 1	minor decrease		0.120254	0.10062	0.0736295	0.0968521	0.0295706	-0.153477	-0.267449	0.0378795	0.0166405	0.0268073	0.0248206	0.0438473	0.0311148	0.0447861	1.95621e-12	2.87606e-06	1.9682		0.20888	0.133688	0.09787	-0.0371156	-0.190879	-0.212444	0.0697357	0.0640066	0.074167	0.0780578	0.0917325	0.0605918	0.000599338	0.00943157	2.3683		0.927969		P < 0.05
138	A178006	A178006																							0.25029	0.043078	-0.0572093	-0.0412739	-0.0981945	-0.0966907	0.0785908	0.0873973	0.0827389	0.0683909	0.0540273	0.0558817	0.0177344	0.0844886	1.80455
139	A179003	A179003																							0.253334	0.0792427	0.00993443	-0.103998	-0.129652	-0.108861	0.0804805	0.0748446	0.0721554	0.0540635	0.0714184	0.0712737	0.00416927	0.0400104	1.96828				P < 0.05
140	A185007	A185007		category 1	minor decrease		0.0796495	0.141112	0.0898827	0.0123043	-0.0839712	-0.123093	-0.115884	0.0411498	0.0135439	0.0499019	0.0606627	0.0543153	0.0227392	0.0250515	0.000103192	0.00119122	1.72078		0.211468	0.229882	0.202033	0.0560949	-0.268194	-0.431283	0.0737058	0.0324405	0.0334915	0.0774133	0.0701477	0.0544727	7.83218e-11	4.83119e-05	3.6551		0.829342		P < 0.05
141	A186007	A186007		category 2	increase		-0.185844	-0.127527	-0.0727163	0.0150887	0.101468	0.103652	0.165879	0.0253157	0.015633	0.022854	0.0263129	0.0410771	0.0164576	0.019944	5.44009e-15	1.81954e-08	0.58192		-0.155961	-0.103595	-0.0170646	0.0562721	0.0776682	0.14268	0.0230131	0.0188205	0.0159901	0.0395926	0.0182273	0.0265054	1.91296e-10	4.11311e-06	0.574938		0.997721		P < 0.05
142	A188010	A188010		category 3	minor transient increases/ unchanged		-0.0191358	-0.0151511	-0.0140438	0.0645829	0.0492103	-0.0110041	-0.0544585	0.0360086	0.0200121	0.0242142	0.0290108	0.0413054	0.0143729	0.0192352	0.0572187	0.0641775	1.04134
143	A192001	A192001																							-0.0458167	-0.170379	-0.0645762	-0.0827907	0.0171204	0.346443	0.163733	0.106019	0.0971924	0.110553	0.138587	0.189201	0.160214	0.428059	0.483144
144	A192018	A192018																							-0.022075	0.00867384	0.039905	0.0440235	-0.0150095	-0.0555177	0.0356508	0.0335192	0.036404	0.0470156	0.0364704	0.0523821	0.515478	0.789457	1.06749
145	A193012	A193012																							-0.00456095	-0.000326862	0.071129	-0.0744658	-0.151917	0.160142	0.0485641	0.0403191	0.0896168	0.0358164	0.0471923	0.115074	0.0706216	0.370907	0.924706
146	A194006	A194006		category 6	late decrease		0.0603831	0.297864	0.299758	0.278721	-0.031978	-0.367116	-0.537633	0.057045	0.0427015	0.0611695	0.0437297	0.0990362	0.0976156	0.0996887	1.45062e-12	3.44509e-07	5.53185		0.0347721	0.062584	0.028466	0.0114535	-0.0386024	-0.0986731	0.071687	0.0717075	0.0705326	0.076718	0.0363487	0.0853363	0.665067	0.811806	1.30768		0.957818		P < 0.05
147	A199004	A199004		category 4	continuous decrease		0.907355	0.600191	0.225652	0.0710593	-0.248793	-0.63315	-0.922314	0.0446953	0.109566	0.105608	0.0626005	0.10734	0.0771192	0.0641773	< 1.00E-16	1.27402e-08	16.0769																				P < 0.05
148	A203005	A203005					0.238049	-0.036937	-0.130461	-0.0706506				0.0836441	0.0295661	0.0234687
149	A203009	A203009		category 2	increase		0.033639	-0.20736	-0.260817	-0.0704921	0.0593848	0.183017	0.262628	0.0889198	0.0551476	0.0608667	0.070887	0.0644707	0.0604853	0.0481734	1.46617e-06	2.16755e-05	0.348409		-0.130524	-0.218924	-0.0257307	0.151071	0.00114225	0.222965	0.0706488	0.0882594	0.064066	0.0548334	0.0469149	0.0515854	0.000132112	0.00193092	0.502871		0.878094		P < 0.05
150	A205004	A205004																							0.956214	0.561503	0.00739331	-0.415648	-0.533792	-0.57567	0.104826	0.101502	0.0946333	0.103337	0.105436	0.173748	3.23904e-11	3.42696e-05	22.7229				P < 0.05
151	A207003	A207003		category 0	minor transient decrease/ unchanged		0.109615	0.0809691	-0.00756137	-0.033102	-0.0506147	-0.0389758	-0.0603306	0.0578924	0.109253	0.0664293	0.0296359	0.0357289	0.0279625	0.0365045	0.290961	0.310168	1.22596		0.578501	0.230273	-0.06557	-0.204941	-0.346856	-0.191407	0.0992419	0.0783872	0.0494223	0.0671812	0.0444543	0.0593307	1.05157e-11	1.46233e-05	5.01887		0.928531		P < 0.05
152	A211001	A211001		category 2	increase		-0.165453	-0.134322	-0.0896148	-0.00500258	0.0942684	0.117234	0.18289	0.0221464	0.019342	0.0154396	0.0266673	0.0389178	0.0186565	0.0224182	2.22045e-16	1.27402e-08	0.546141		-0.181349	-0.113096	-0.0340797	0.066466	0.0836387	0.17842	0.0138956	0.0145332	0.0151276	0.0434384	0.0196895	0.0269941	5.05263e-13	1.59878e-06	0.525421		0.996991		P < 0.05
153	A213001	A213001		category 1	minor decrease		0.00431873	0.0450479	0.0407533	0.095541	0.0447557	-0.0640196	-0.166397	0.0322104	0.0187254	0.0403653	0.0398897	0.0647082	0.0361329	0.043539	0.0011605	0.00301789	1.42924																				P < 0.05
154	A214003	A214003		category 1	minor decrease		-0.0358136	0.0401068	0.0315334	0.107032	0.0767519	-0.0704475	-0.149163	0.0370391	0.0229896	0.037623	0.0413127	0.0667427	0.0368025	0.0335303	0.000786335	0.000810477	1.39273		0.0695587	0.0329122	0.00470409	0.00962898	-9.82355e-05	-0.116706	0.0596935	0.072428	0.0604992	0.0731092	0.0508106	0.0765612	0.516745	0.639842	1.2768		0.740171		P < 0.05
155	A215008	A215008																							-0.40269	-0.185849	0.0845283	0.171423	0.114001	0.218587	0.0460556	0.0448587	0.0646473	0.0815447	0.0428849	0.0479503	1.29483e-09	1.96038e-05	0.354561				P < 0.05
156	A217004	A217004		category 2	increase		-0.260452	-0.187413	-0.0958433	-0.0036607	0.109038	0.166037	0.272293	0.0332873	0.0342771	0.022596	0.0244971	0.0516063	0.0430204	0.0555842	2.76446e-14	3.96562e-08	0.434884																				P < 0.05
157	A221004	A221004		category 6	late decrease		0.161705	0.25024	0.226276	0.135806	-0.0336087	-0.268754	-0.471664	0.0463601	0.0663228	0.0607348	0.040824	0.0413041	0.0457694	0.0271135	3.9968e-15	3.33966e-07	3.95265		0.325632	0.236895	0.0827464	-0.0308346	-0.247686	-0.366753	0.0791119	0.0558537	0.0769424	0.0544307	0.064725	0.0641732	4.37676e-09	5.09259e-05	3.86081		0.982748		P < 0.05
158	A227008	A227008																							0.0499212	0.0597891	0.107294	0.066047	-0.0575014	-0.22555	0.0810409	0.0796564	0.0852006	0.0592924	0.0695805	0.0734133	0.101478	0.318323	1.54288
159	A228001	A228001		category 1	minor decrease		0.0651945	0.0953279	-0.0332889	-0.0494801	0.0117739		-0.0895274	0.0390803	0.0403849	0.00730873	0.0351309	0.0231144							0.0583362	0.0264905	0.0303241	0.0282246	-0.0491258	-0.0942495	0.0455312	0.0372102	0.0352249	0.0508847	0.0438955	0.0523983	0.172722	0.336372	1.29959		0.747473
160	A231002	A231002		category 2	increase		-0.144404	-0.156774	-0.129063	0.0219525	0.107098	0.130733	0.170458	0.0298786	0.0153051	0.0188349	0.0313618	0.0405493	0.0412989	0.0229023	1.88738e-13	7.24321e-08	0.508455		-0.294545	-0.176825	-0.00340061	0.120911	0.111476	0.242383	0.0448732	0.0434447	0.052678	0.0582963	0.0437234	0.0442778	1.9823e-09	2.87663e-05	0.385876		0.985555		P < 0.05
161	A236005	A236005																							-0.061005	0.0317038	0.0337229	0.0279775	-0.0447145	0.0123154	0.0467072	0.0426265	0.0417866	0.0640045	0.0254778	0.0361972	0.566842	0.815345	1.00712
162	A237002	A237002		category 2	increase		-0.141993	-0.0896946	-0.0627584	0.00863499	0.0754905	0.0847601	0.12556	0.0324344	0.017792	0.00903266	0.0263302	0.0358359	0.0348647	0.0255097	1.78862e-09	8.88395e-07	0.658178		-0.141085	-0.0895116	-0.0252916	0.0625689	0.0615529	0.131767	0.0170648	0.0194726	0.014828	0.0417072	0.0239676	0.0325433	1.9947e-08	1.57541e-05	0.6129		0.995268		P < 0.05
163	A242009	A242009																							0.0140675	-0.0443484	0.035412	0.0127552	-0.0499533	0.032067	0.0255505	0.0317207	0.0236222	0.0484302	0.0198822	0.0273593	0.278889	0.246788	0.983673
164	A245012	A245012																							0.0640073	0.0282744	-0.0352463	-0.0545835	-0.0225938	0.0201418	0.0575252	0.043714	0.0449657	0.0392586	0.0500865	0.0522976	0.566923	0.789457	1.11483
165	A249004	A249004																							0.108746	0.0809358	0.0669227	-0.00158073	-0.129013	-0.126011	0.0203234	0.0260903	0.0196822	0.0490036	0.036945	0.0292164	1.384e-06	0.000165921	1.66945				P < 0.05
166	A250001	A250001		category 2	increase		-0.173108	-0.111078	-0.123589	-0.0417431	0.0739387	0.114736	0.260842	0.035159	0.0274567	0.0218126	0.0307279	0.0510161	0.0482566	0.0311998	1.16868e-11	1.74606e-06	0.488435		-0.202075	-0.164781	-0.0303579	0.0484683	0.0834096	0.265337	0.02166	0.0238486	0.0250873	0.0487585	0.0315805	0.0284193	1.73639e-13	4.11311e-06	0.429676		0.984323		P < 0.05
167	A251003	A251003		category 3	minor transient increases/ unchanged		-0.185557	-0.103916	0.0980141	0.178562	0.155623	0.00311166	-0.145838	0.0571135	0.0384904	0.0438498	0.0507751	0.0642839	0.0770076	0.0582908	3.44038e-05	0.000302766	1.18492		0.127431	0.14105	0.132547	-0.00928588	-0.193036	-0.198706	0.057087	0.0451601	0.0423322	0.07205	0.0730301	0.0488337	3.43679e-05	0.000530277	2.13873		0.46694		P < 0.05
168	A254002	A254002		category 3	minor transient increases/ unchanged		-0.0599349	-0.0504975	-0.0157217	0.0197076	0.0589438	0.032954	0.0145488	0.0423921	0.0244871	0.0141306	0.0235781	0.0389245	0.0193319	0.0227569	0.0373214	0.134561	0.877788		-0.0417166	-0.0749951	0.00019043	0.0353803	0.00847278	0.0726682	0.0130097	0.0246407	0.0170634	0.0404587	0.0135062	0.024678	0.00229138	0.00554377	0.794707		0.661943		P < 0.05
169	A255001	A255001																							0.0168684	0.0322199	0.0504929	0.0282313	-0.056434	-0.0713784	0.0347094	0.0248488	0.0256726	0.03941	0.0288374	0.0250981	0.0336435	0.0533381	1.2259
170	A260006	A260006		category 0	minor transient decrease/ unchanged		0.0492443	0.054437	-0.0336539	-0.0135065	-0.0486548	-0.0150791	0.00721304	0.0594225	0.0255527	0.0247082	0.033309	0.0261897	0.0317242	0.0322827	0.289439	0.310168	1.03851		-0.0409807	-0.0488989	0.036171	0.0609233	0.00857619	-0.0157909	0.0708739	0.0629185	0.0726942	0.0722373	0.0614185	0.0663471	0.855729	0.894194	0.908897		-0.546434
171	A264005	A264005		category 2	increase		-0.204689	-0.210535	-0.166632	-0.0241186	0.121829	0.171845	0.312302	0.141237	0.0575817	0.10143	0.0924592	0.085526	0.112313	0.0856072	0.00324264	0.00105078	0.366643																				P < 0.05
172	A276001	A276001																							0.0105346	-0.00271052	0.0175897	0.0133184	-0.0149679	-0.0237642	0.0228836	0.0262708	0.0201214	0.0468935	0.017449	0.02254	0.889144	0.892828	1.05513
173	A278005	A278005					-0.100072	0.235165	-0.135093					0.0654272											0.320953	0.0751077	-0.0441105	-0.0439207	-0.12866	-0.179369	0.118204	0.080392	0.0500409	0.0654939	0.0332494	0.0229675	0.0306899	0.242006	2.336
174	A278013	A278013		category 0	minor transient decrease/ unchanged		0.0620837	0.0677324	-0.0259789	-0.0211349	-0.0533773	-0.0214109	-0.00791411	0.0578088	0.0265931	0.0209085	0.034685	0.0274161	0.0340981	0.0343672	0.132378	0.166386	1.09146		-0.053547	-0.0363239	0.0264812	0.0537852	0.0167863	-0.00718185	0.0835444	0.0691981	0.0704118	0.0756978	0.0590417	0.064731	0.909166	0.975052	0.891625		-0.775482
175	A279005	A279005																							0.226151	0.1985	0.0320015	-0.0394401	-0.201156	-0.216056	0.05738	0.0565279	0.0598611	0.0597312	0.0692379	0.0363766	1.79626e-06	0.000260717	2.63686				P < 0.05
176	A279007	A279007																							-0.147091	-0.0604231	0.00443035	-0.0342465	0.10752	0.12981	0.276914	0.244758	0.229887	0.218946	0.233092	0.224589	0.978009	0.944466	0.601995
177	A296004	A296004					0.0924932	0.00739692		-0.122468	-0.0497616	0.0519862	0.0203536	0.0867502	0.164076		0.00358045	0.0280908	0.0264862	0.0254666
178	A300001	A300001		category 6	late decrease		0.31556	0.243817	0.105232	0.0384996	-0.0783352	-0.207194	-0.417579	0.0588506	0.025744	0.0257523	0.0523324	0.0585802	0.0650575	0.0572474	1.93179e-14	4.90767e-08	3.01855		0.233105	0.13038	0.0397853	-0.0200495	-0.128649	-0.254573	0.0517152	0.0507345	0.033995	0.0492249	0.0339819	0.0387575	5.2214e-09	2.63863e-05	2.35416		0.994875		P < 0.05
179	A304001	A304001		category 1	minor decrease		0.0288373	0.104861	0.123696	0.151577	0.0234849	0.0665035	-0.498959	0.0769364	0.0818698	0.103825	0.105223	0.109812	0.0531897	0.0756584	0.000244627	0.0110118	1.7556		0.309975	0.318026	0.140524	0.0534181	-0.28315	-0.538793	0.0338426	0.085389	0.0910976	0.103642	0.118107	0.120149	1.32624e-07	0.000444219	5.08682		0.814256		P < 0.05
180	A308003	A308003																							0.439308	0.370588	0.140175	-0.113964	-0.325931	-0.510175	0.0502996	0.0734283	0.0761575	0.116463	0.15411	0.0672099	5.55224e-08	0.00012191	6.52621				P < 0.05
181	A311002	A311002		category 1	minor decrease		0.0400276	0.0236042	0.024772	0.0355149	0.0337984	-0.0818576	-0.0758595	0.0951104	0.0788159	0.0616431	0.0932335	0.0939347	0.152245	0.0986426	0.946144	0.981514	1.26776		-0.228418	-0.126949	-0.0514944	0.0823537	0.14405	0.180458	0.0700213	0.0620714	0.0557273	0.0793746	0.0267734	0.0344029	5.15472e-05	0.00215676	0.459872		-0.727482		P < 0.05
182	A313001	A313001		category 4	continuous decrease		0.526868	0.216639	-0.0556997	-0.225598	-0.46221			0.112695	0.0679196	0.0683978	0.0476354	0.0121102							0.516215	0.290854	0.0984203	-0.11897	-0.367662	-0.418858	0.124291	0.13642	0.120014	0.138151	0.0945113	0.136428	0.000114739	0.00562255	6.46395		0.998423		P < 0.05
183	A317003	A317003					0.182363	0.221171	-0.0401657	-0.0654341	-0.297934			0.0341564	0.049552	0.061956	0.041586	0.0454401
184	A318008	A318008																							-0.0673453	0.0211896	0.0265188	-0.0283257	-0.0473856	0.0953483	0.0695111	0.0723489	0.0669078	0.100282	0.0599356	0.0649917	0.910128	0.898555	0.889929
185	A324001	A324001																							0.221741	0.145063	0.0930359	-0.0105056	-0.208744	-0.240591	0.125407	0.115832	0.0860701	0.0402068	0.0393556	0.0319276	0.178211	0.329402	2.56725
186	A339002	A339002		category 1	minor decrease		0.195258	0.160789	0.0646028	-0.00239192	-0.0981021	-0.135181	-0.184975	0.0502341	0.0484815	0.0474469	0.0548487	0.0623481	0.0423923	0.0449893	2.1895e-06	8.47487e-05	1.88243																				P < 0.05
187	A341002	A341002																							-0.239411	0.312553	0.0434898	-0.147501	0.0196755	0.0111943	0.0971587	0.0699594	0.103954	0.138494	0.169176	0.0657315	0.551943	0.641701	1.26902
188	A350002	A350002																							-0.476929	-0.161648	0.0601587	0.218117	0.10077	0.259531	0.0403092	0.0489077	0.0600737	0.089158	0.0649673	0.0701897	1.29407e-09	4.83119e-05	0.332162				P < 0.05
189	A361001	A361001		category 0	minor transient decrease/ unchanged		0.204985	0.0712786	-0.0418886	-0.0442899	-0.109981	-0.039876	-0.0402286	0.0721745	0.0577194	0.0710411	0.0543985	0.0636974	0.0744171	0.0712557	0.0330924	0.0647735	1.14399		0.048705	0.0398962	-0.0105584	-0.0388856	-0.0837723	0.0446151	0.104743	0.0842141	0.073531	0.0664786	0.0809977	0.0782695	0.858242	0.937135	1.14597		0.512137
190	A406001	A406001																							-0.105909	-0.0902763	-0.0542325	0.325986	0.0448615	-0.12043	0.0575967	0.0399732	0.0388969	0.1057		0.0451215	0.115419	0.602677	0.854958
