# Supplementary material for: Rapid in situ 13C tracing of sucrose utilization in Arabidopsis sink and source leaves
Source: Plant Methods. 2017 Oct 18;13:87. doi: 10.1186/s13007-017-0239-6 (PMC5648436; doi:10.1186/s13007-017-0239-6)
Supplement: Supplementary file 5 — Additional file 5: Table S3. Numerical data of Fig. 4. [file 13007_2017_239_MOESM5_ESM.xlsx]

## Sheet: Supplemental Table S3
Supplemental Table S3 (Numerical data of Fig. 4). Distribution and reproducibility analysis of labeled sucrose in A. thaliana Col-0 rosette applied by the hypocotyl feeding assay. (A) Average 13C enrichment of sucrose in rosettes across all leaves (P1-P6). 13C enrichment values of single leaves of each rosette were averaged after hypocotyl feeding with a 20 mM and a 100 mM 13C-sucrose. The range …
Fig. 4A, C
100 mM hypocotyl feeding assay (4h)
		Total Pool Size	Total Pool Size max norm	13C Enrichment %	13C Pool size	Total Pool Size	Total Pool Size max norm	13C Enrichment %	13C Pool size	Total Pool Size	Total Pool Size max norm	13C Enrichment %	13C Pool size
		Mean	Mean	Mean	Mean	SD	SD	SD	SD	SE	SE	SE	SE
Rosette 01	Plant 2	10.881	0.426807	68.6654	0.29069	0.920462	0.036105	8.23286	0.0218719	0.375777	0.0147398	3.36105	0.00892916
Rosette 02	Plant 1	10.0371	0.393705	63.6147	0.248408	2.40256	0.0942399	9.9527	0.0635969	0.980839	0.0384733	4.06317	0.0259633
Rosette 03	Plant 6	9.47859	0.371796	50.4273	0.192143	8.45255	0.33155	7.86277	0.190035	3.45074	0.135355	3.20996	0.0775817
Rosette 04	Plant 9	7.81932	0.306712	41.0345	0.123294	1.5944	0.0625401	17.4718	0.0511805	0.650911	0.0255319	7.13284	0.0208944
Rosette 05	Plant 7	7.70531	0.30224	35.2777	0.106382	1.37291	0.0538521	6.70111	0.0281584	0.560487	0.021985	2.73572	0.0114956
Rosette 06	Plant 8	6.1922	0.242888	25.2224	0.136886	6.23912	0.244729	7.49224	0.0394899	2.54711	0.0999101	3.05869	0.0161217
Rosette 07	Plant 3	5.97769	0.187579	24.8134	0.0530553	3.76307	0.161946	10.9539	0.0167071	1.53627	0.0661141	4.4719	0.00682066
Rosette 08	Plant 10	5.90151	0.231486	12.1542	0.0262231	2.68472	0.105308	9.28044	0.019391	1.09603	0.0429918	3.78872	0.00791635
Fig. 4A
20 mM hypocotyl feeding assay (4h)
				mean				SD				SE
Rosette 01	Plant 10			26.4456				12.45				5.0827
Rosette 02	Plant 2			22.8317				13.3984				5.46988
Rosette 03	Plant 8			13.1336				9.04491				3.69257
Rosette 04	Plant 1			10.0335				5.80559				2.37012
Rosette 05	Plant 9			8.93708				9.93297				4.05512
Rosette 06	Plant 4			8.92016				4.37864				1.78757
Rosette 07	Plant 3			8.50427				3.44784				1.40757
Rosette 08	Plant 7			7.20935				4.9436				2.01822
Fig. 4B
100 mM hypocotyl feeding assay (4h)
		Mean	Mean	Mean	Mean	SD	SD	SD	SD	SE	SE	SE	SE
P-2	Leaf-1	6.46095	0.225271	50.0893	0.163432	3.71677	0.15886	20.0704	0.115485	1.51737	0.0648543	8.19371	0.0471467
P-3	Leaf-2	5.22448	0.204929	45.9805	0.137739	3.5907	0.140845	25.8799	0.101069	1.4659	0.0574995	10.5654	0.041261
P-4	Leaf-3	5.2433	0.205668	46.6821	0.142997	3.82805	0.150155	21.0274	0.100132	1.5628	0.0613004	8.58438	0.0408787
P-5	Leaf-4	8.41153	0.329941	36.3838	0.13008	4.28582	0.168111	21.3771	0.0919262	1.74968	0.0686309	8.72718	0.0375287
P-6	Leaf-5	7.36173	0.288763	37.0574	0.14031	4.38122	0.171853	16.2906	0.0755252	1.78862	0.0701585	6.65062	0.030833
P-7	Leaf-6	11.1735	0.38958	41.4596	0.214809	6.91591	0.290491	18.9474	0.180286	2.82341	0.118593	7.73526	0.0736016
Fig. 4B
20 mM hypocotyl feeding assay (4h)
				Mean				SD				SE
P-2	Leaf-1			22.488				11.5997				4.73556
P-3	Leaf-2			10.7861				4.59756				1.87695
P-4	Leaf-3			10.6238				10.78				4.40092
P-5	Leaf-4			7.15417				5.34949				2.18392
P-6	Leaf-5			8.9588				5.30232				2.16466
P-7	Leaf-6			13.061				11.4659				4.68095
Fig. 4D
Average Relative Standard Deviation (%)
of 13C enrichment
	Mean	SD	SE
Step I	0.728069	0.22939	0.0349816
Step II	0.546893	0.207971	0.0317153
Step III	0.404736	0.255402	0.0389485
