# Supplementary material for: Rapid in situ 13C tracing of sucrose utilization in Arabidopsis sink and source leaves
Source: Plant Methods. 2017 Oct 18;13:87. doi: 10.1186/s13007-017-0239-6 (PMC5648436; doi:10.1186/s13007-017-0239-6)
Supplement: Supplementary file 7 — Additional file 7: Table S4. Numerical data of Fig. 6a–d. [file 13007_2017_239_MOESM7_ESM.xlsx]

## Sheet: Supplemental Table S4
Supplemental Table S4. Numerical data of Fig. 6A, B, C, D.
					sink (P2-P3)	source (P6-P7)	sink (P2-P3)	source (P6-P7)	sink (P2-P3)	source (P6-P7)	sink (P2-P3)	source (P6-P7)	sink (P2-P3)	source (P6-P7)	T-Test (sink vs source)		sink (P2-P3)	source (P6-P7)
Metabolite Name	GMD ID (cf. http://gmd.mpimp-golm.mpg.de/)	Data Type	Treshold		Mean	Mean	SD	SD	SE	SE	n	n	coefficient of variance (RSD)	coefficient of variance (RSD)	P-value		< 60% replication	< 60% replication
phenylalanine	A164001	Total pool size (arbitrary units)			0.559313	0.363429	0.259988	0.205308	0.0596454	0.0459082	19	20	0.464836	0.564918	0.0160022
serine	A138001	Total pool size (arbitrary units)			0.578662	0.601635	0.195799	0.256542	0.0449194	0.0573644	19	20	0.338366	0.426407	0.760511
threonine	A140001	Total pool size (arbitrary units)			0.51883	0.380784	0.193037	0.19956	0.0442857	0.044623	19	20	0.372062	0.524077	0.0391285
alanine	A138002	Total pool size (arbitrary units)			0.0547183	0.123049	0.0584515	0.134566	0.0134097	0.0300898	19	20	1.06823	1.09359	0.0535703
proline	A132003	Total pool size (arbitrary units)			0.279699	0.149279	0.229647	0.192956	0.0526846	0.0431462	19	20	0.82105	1.29258	0.0705122
valine	A122001	Total pool size (arbitrary units)			0.440475	0.476363	0.21703	0.142013	0.0497902	0.0317551	19	20	0.492719	0.29812	0.558349
glycine	A133001	Total pool size (arbitrary units)			0.209682	0.189225	0.143721	0.140626	0.0329719	0.0314448	19	20	0.685423	0.743166	0.664442
aspartate	A152002	Total pool size (arbitrary units)			0.281916	0.132069	0.287072	0.156134	0.0658589	0.0349126	19	20	1.01829	1.18221	0.0605529
glutamate	A163001	Total pool size (arbitrary units)			0.38325	0.131502	0.292166	0.141292	0.0670274	0.0315938	19	20	0.762338	1.07445	0.0027864	P < 0.01
glutamine*	A153002	Total pool size (arbitrary units)			0.324518	0.122769	0.199402	0.151265	0.045746	0.033824	19	20	0.614456	1.23211	0.00151888	P < 0.01
glucose	A189002	Total pool size (arbitrary units)			0.186427	0.235794	0.324376	0.263248	0.0744169	0.058864	19	20	1.73996	1.11643	0.61558
galactose	A188001	Total pool size (arbitrary units)			0.33276	0.232094	0.316656	0.159992	0.0726458	0.0357753	19	20	0.951603	0.689341	0.236924
sucrose	A264001	Total pool size (arbitrary units)			0.455088	0.674558	0.176866	0.164475	0.0442166	0.0424674	16	15	0.388643	0.243827	0.00168228	P < 0.01
maltose	A274001	Total pool size (arbitrary units)			0.366218	0.156399	0.250365	0.167378	0.0574376	0.037427	19	20	0.683649	1.0702	0.00554348	P < 0.01
raffinose	A337002	Total pool size (arbitrary units)			0.158279	0.26417	0.201533	0.268083	0.0462347	0.0599451	19	20	1.27327	1.01481	0.181652
inositol	A209002	Total pool size (arbitrary units)			0.346061	0.43386	0.0851513	0.139647	0.019535	0.0312261	19	20	0.246059	0.321872	0.0267955
malate	A149001	Total pool size (arbitrary units)			0.292769	0.150929	0.279428	0.117918	0.0641053	0.0263672	19	20	0.954435	0.781277	0.0578848
fumarate	A137001	Total pool size (arbitrary units)			0.30513	0.35101	0.0989812	0.0937234	0.0227078	0.0209572	19	20	0.32439	0.26701	0.156667
citrate	A182004	Total pool size (arbitrary units)			0.0737561	0.172436	0.0785721	0.204303	0.0180257	0.0456835	19	20	1.0653	1.18481	0.0615817
glycerate	A135003	Total pool size (arbitrary units)			0.447786	0.524178	0.195384	0.210323	0.0448241	0.0470297	19	20	0.436333	0.401244	0.259444
succinate	A134001	Total pool size (arbitrary units)			0.414176	0.3357	0.254159	0.187454	0.058308	0.0419159	19	20	0.61365	0.558397	0.294972
GABA	A153003	Total pool size (arbitrary units)			0.16539	0.137285	0.0686873	0.203516	0.0157579	0.0455076	19	20	0.415305	1.48244	0.574934
putrescine	A175002	Total pool size (arbitrary units)			0.537605	0.369896	0.202361	0.121931	0.0464247	0.0272647	19	20	0.376411	0.329637	0.00503833	P < 0.01
fructose	A187002	Total pool size (arbitrary units)			0.258923	0.497316	0.255687	0.294244	0.0586586	0.065795	19	20	0.987503	0.591664	0.0122649
shikimate	A181002	Total pool size (arbitrary units)			0.540043	0.246479	0.225016	0.0884635	0.0516223	0.019781	19	20	0.416664	0.358909	2.99432e-05	P < 0.01
trehalose	A274002	Total pool size (arbitrary units)			0.548483	0.393489	0.233725	0.153735	0.0536202	0.0343761	19	20	0.42613	0.390696	0.0242497
Metabolite Name	GMD ID	Data Type (13C enrichment 1 = 100%)	Treshold		Mean	Mean	SD	SD	SE	SE	n	n	RSD	RSD	p-value		< 60% replication	< 60% replication
phenylalanine	A164001	13C enrichment (Data processing step I)	0.0105216		0.106238	0.049926	0.0832046	0.0376889	0.0190885	0.0084275	19	20	0.783191	0.754895	0.0145453
serine	A138001	13C enrichment (Data processing step I)	0.01		0.109117	0.0480551	0.082464	0.0332125	0.0189185	0.00742655	19	20	0.75574	0.691134	0.00752765	P < 0.01
threonine	A140001	13C enrichment (Data processing step I)	0.01		0.0526537	0.0210333	0.0310456	0.0146813	0.00712236	0.00328284	19	20	0.58962	0.698003	0.000588128	P < 0.01
alanine	A138002	13C enrichment (Data processing step I)	0.0191246		0.144159	0.0780621	0.128088	0.0722207	0.0293855	0.016149	19	20	0.888523	0.92517	0.0651703
proline	A132003	13C enrichment (Data processing step I)									0	0					YES	YES
valine	A122001	13C enrichment (Data processing step I)	0.01		0.0555778	0.0255199	0.0430791	0.0179686	0.00988301	0.0040179	19	20	0.775112	0.704103	0.0113809
glycine	A133001	13C enrichment (Data processing step I)	0.0282635		0.124771	0.0726854	0.0741956	0.0374306	0.0170216	0.00836974	19	20	0.594656	0.514968	0.0127373
aspartate	A152002	13C enrichment (Data processing step I)	0.01		0.100155	0.0435985	0.0669323	0.0306327	0.0153553	0.00684968	19	20	0.668289	0.702608	0.00310059	P < 0.01
glutamate	A163001	13C enrichment (Data processing step I)	0.01		0.064694	0.0323818	0.0428775	0.0185095	0.00983676	0.00413886	19	20	0.662773	0.571602	0.00698824	P < 0.01
glutamine*	A153002	13C enrichment (Data processing step I)	0.01		0.046768	0.017136	0.0315265	0.0136409	0.00723269	0.00305021	19	20	0.674105	0.79604	0.0011787	P < 0.01
glucose	A189002	13C enrichment (Data processing step I)	0.01		0.42506	0.428437	0.319987	0.245306	0.07341	0.0548522	19	20	0.752804	0.572561	0.97158
galactose	A188001	13C enrichment (Data processing step I)	0.01		0.207692	0.177443	0.291319	0.278367	0.0668332	0.0622448	19	20	1.40265	1.56877	0.748844
sucrose	A264001	13C enrichment (Data processing step I)	0.01		0.430822	0.353984	0.262518	0.204803	0.0602258	0.0457952	19	20	0.609342	0.578564	0.329648
maltose	A274001	13C enrichment (Data processing step I)	0.01		0.0693319	0.0114097	0.112823	0.0457567	0.0258833	0.0102315	19	20	1.62729	4.01032	0.0542604
raffinose	A337002	13C enrichment (Data processing step I)	0.0150887		0.398	0.235557	0.242324	0.130058	0.0555928	0.0290819	19	20	0.608853	0.55213	0.0178615
inositol	A209002	13C enrichment (Data processing step I)	0.01		0.0330014	0.0146344	0.0240586	0.00990269	0.00551943	0.00221431	19	20	0.729018	0.676674	0.00616795	P < 0.01
malate	A149001	13C enrichment (Data processing step I)	0.0225275		0.0913467	0.0410364	0.040584	0.014035	0.0093106	0.00313832	19	20	0.444285	0.342014	5.43995e-05	P < 0.01
fumarate	A137001	13C enrichment (Data processing step I)	0.01		0.0649951	0.020245	0.0380486	0.0130017	0.00872895	0.00290727	19	20	0.585407	0.642216	0.00010088	P < 0.01
citrate	A182004	13C enrichment (Data processing step I)	0.01		0.031932	0.00946333	0.0207703	0.00515651	0.00476504	0.00115303	19	20	0.650454	0.544894	0.000236972	P < 0.01
glycerate	A135003	13C enrichment (Data processing step I)	0.01		0.0886451	0.0363811	0.0639895	0.0275953	0.0146802	0.00617049	19	20	0.721861	0.758505	0.00386113	P < 0.01
succinate	A134001	13C enrichment (Data processing step I)	0.01		0.0524418	0.020391	0.0298841	0.013282	0.00685588	0.00296995	19	20	0.569853	0.651367	0.000324448	P < 0.01
GABA	A153003	13C enrichment (Data processing step I)	0.01		0.0251166	0.0396408	0.0271797	0.130256	0.00623545	0.029126	19	20	1.08214	3.28589	0.639581
putrescine	A175002	13C enrichment (Data processing step I)	0.01		0.0106912	0.00384545	0.01173	0.00439439	0.00269104	0.000982616	19	20	1.09716	1.14275	0.0292943
fructose	A187002	13C enrichment (Data processing step I)	0.01		0.49702	0.430559	0.280986	0.218354	0.0644625	0.0488254	19	20	0.56534	0.50714	0.429075
shikimate	A181002	13C enrichment (Data processing step I)	0.01		0.101926	0.0503899	0.0626999	0.0260253	0.0143843	0.00581943	19	20	0.615152	0.516479	0.00357342	P < 0.01
trehalose	A274002	13C enrichment (Data processing step I)	0.01		0.0855588	0.0440305	0.0505739	0.0575108	0.0116024	0.0128598	19	20	0.591101	1.30616	0.0250787
Metabolite Name	GMD ID	Data Type (13C enrichment 1 = 100%)			Mean	Mean	SD	SD	SE	SE	n	n	RSD	RSD	p-value		< 60% replication	< 60% replication
phenylalanine	A164001	13C enrichment (Data processing step II)			0.106238	0.061507	0.0832046	0.0332087	0.0190885	0.00830217	19	16	0.783191	0.539917	0.0471955
serine	A138001	13C enrichment (Data processing step II)			0.121154	0.0587051	0.0788869	0.0284591	0.0191329	0.00711477	17	16	0.651127	0.48478	0.00752488	P < 0.01
threonine	A140001	13C enrichment (Data processing step II)			0.0615441	0.0277839	0.0253721	0.0102179	0.00634303	0.00263825	16	15	0.41226	0.367763	0.000120232	P < 0.01
alanine	A138002	13C enrichment (Data processing step II)			0.195644	0.119338	0.110424	0.0561264	0.0295119	0.0155667	14	13	0.564411	0.470313	0.0397739
proline	A132003	13C enrichment (Data processing step II)									0	0					YES	YES
valine	A122001	13C enrichment (Data processing step II)			0.0646624	0.036216	0.0409998	0.012882	0.01025	0.00357283	16	13	0.63406	0.355701	0.0204036
glycine	A133001	13C enrichment (Data processing step II)			0.124771	0.0795085	0.0741956	0.0328183	0.0170216	0.00773534	19	18	0.594656	0.412764	0.0266097
aspartate	A152002	13C enrichment (Data processing step II)			0.11104	0.0504217	0.0622965	0.0281526	0.0151091	0.00682802	17	17	0.561027	0.558344	0.00178317	P < 0.01
glutamate	A163001	13C enrichment (Data processing step II)			0.0716048	0.0354246	0.0400125	0.0169731	0.00970446	0.00400059	17	18	0.558797	0.479133	0.00302764	P < 0.01
glutamine*	A153002	13C enrichment (Data processing step II)			0.054305	0.0253407	0.0286093	0.00937308	0.00715233	0.00259962	16	13	0.526827	0.369883	0.00159886	P < 0.01
glucose	A189002	13C enrichment (Data processing step II)			0.448449	0.475406	0.312547	0.211661	0.073668	0.0498891	18	18	0.69695	0.445222	0.770453
galactose	A188001	13C enrichment (Data processing step II)			0.245899	0.221538	0.302543	0.295191	0.0756358	0.0737976	16	16	1.23035	1.33246	0.824885
sucrose	A264001	13C enrichment (Data processing step II)			0.47914	0.392585	0.234169	0.178056	0.0567944	0.0419682	17	18	0.488728	0.453548	0.243503
maltose	A274001	13C enrichment (Data processing step II)									6	2					YES	YES
raffinose	A337002	13C enrichment (Data processing step II)			0.398	0.260354	0.242324	0.112453	0.0555928	0.0265054	19	18	0.608853	0.431923	0.0390383
inositol	A209002	13C enrichment (Data processing step II)			0.038254	0.022283	0.0226204	0.00674312	0.00565509	0.00203313	16	11	0.59132	0.302613	0.0189181
malate	A149001	13C enrichment (Data processing step II)			0.0913467	0.0432883	0.040584	0.0129583	0.0093106	0.00305431	19	18	0.444285	0.299349	9.32212e-05	P < 0.01
fumarate	A137001	13C enrichment (Data processing step II)			0.0722847	0.0269099	0.03336	0.00934318	0.00809099	0.00249707	17	14	0.461508	0.347202	5.12872e-05	P < 0.01
citrate	A182004	13C enrichment (Data processing step II)			0.0347002		0.0202279		0.00490598		17	4	0.582932					YES
glycerate	A135003	13C enrichment (Data processing step II)			0.104951	0.0425072	0.0563748	0.0253911	0.0140937	0.00615825	16	17	0.537153	0.597336	0.000789828	P < 0.01
succinate	A134001	13C enrichment (Data processing step II)			0.0548172	0.0261612	0.0289043	0.00984703	0.00681282	0.00254249	18	15	0.527286	0.376398	0.00094273	P < 0.01
GABA	A153003	13C enrichment (Data processing step II)			0.0477216		0.0180237		0.00569959		10	5	0.377684					YES
putrescine	A175002	13C enrichment (Data processing step II)									8	2					YES	YES
fructose	A187002	13C enrichment (Data processing step II)			0.49702	0.477938	0.280986	0.174724	0.0644625	0.0411828	19	18	0.56534	0.365578	0.809874
shikimate	A181002	13C enrichment (Data processing step II)			0.112789	0.055646	0.0572079	0.0218002	0.0138749	0.00513835	17	18	0.507213	0.391765	0.00124137	P < 0.01
trehalose	A274002	13C enrichment (Data processing step II)			0.0956245	0.0622916	0.0435441	0.060096	0.010561	0.0160613	17	14	0.455366	0.964753	0.107575
Metabolite Name	GMD ID	Data Type (13C enrichment 1 = 100%)			Mean	Mean	SD	SD	SE	SE	n	n	RSD	RSD	p-value		< 60% replication	< 60% replication	Mean P-2	Mean P-3	Mean P-4	Mean P-5	Mean P-6	Mean P-7
phenylalanine	A164001	relative 13C enrichment (Data processing step III)			0.218398	0.152068	0.0678552	0.0420323	0.0164573	0.0105081	17	16	0.310695	0.276404	0.00276777	P < 0.01			0.208406	0.227279	0.229306	0.217534	0.161412	0.140056
serine	A138001	relative 13C enrichment (Data processing step III)			0.23211	0.13101	0.0584336	0.0324464	0.0141722	0.00811161	17	16	0.25175	0.247664	2.71065e-06	P < 0.01			0.235599	0.229008	0.188693	0.168218	0.128034	0.133986
threonine	A140001	relative 13C enrichment (Data processing step III)			0.128652	0.101998	0.0320974	0.100344	0.00802435	0.0259088	16	15	0.24949	0.983787	0.355902				0.120145	0.137159	0.114036	0.0863468	0.0990391	0.104587
alanine	A138002	relative 13C enrichment (Data processing step III)			0.348012	0.26439	0.0729005	0.0389665	0.020219	0.0108074	13	13	0.209477	0.147383	0.00247506	P < 0.01			0.342785	0.352491	0.312974	0.300684	0.250924	0.2801
proline	A132003	relative 13C enrichment (Data processing step III)									0	0					YES	YES
valine	A122001	relative 13C enrichment (Data processing step III)			0.12035	0.0898323	0.0411419	0.0279082	0.0102855	0.00774034	16	13	0.341852	0.31067	0.0303384				0.107399	0.133301	0.144338	0.124574	0.0919599	0.08735
glycine	A133001	relative 13C enrichment (Data processing step III)			0.288065	0.237849	0.0441909	0.0894571	0.0107179	0.0216965	17	17	0.153406	0.376108	0.0557604				0.283857	0.291805	0.272279	0.316893	0.22183	0.255872
aspartate	A152002	relative 13C enrichment (Data processing step III)			0.223943	0.127723	0.0398682	0.0386366	0.00966945	0.00965915	17	16	0.178028	0.302503	1.2154e-07	P < 0.01			0.221555	0.226066	0.20263	0.188649	0.127816	0.127604
glutamate	A163001	relative 13C enrichment (Data processing step III)			0.144911	0.140428	0.0258527	0.188192	0.00627021	0.0443572	17	18	0.178404	1.34013	0.923629				0.139276	0.14992	0.160651	0.250205	0.12569	0.155167
glutamine*	A153002	relative 13C enrichment (Data processing step III)			0.105722	0.0668507	0.0205613	0.0214917	0.00514032	0.00596071	16	13	0.194484	0.321487	6.80461e-05	P < 0.01			0.0954271	0.116017	0.121668	0.13118	0.0708458	0.0604585
glucose	A189002	relative 13C enrichment (Data processing step III)			0.907252	1.25673	0.248107	0.245306	0.0601748	0.0578191	17	18	0.273471	0.195193	0.000280682	P < 0.01			0.896374	0.916922	0.987203	1.23307	1.2912	1.22226
galactose	A188001	relative 13C enrichment (Data processing step III)			0.380005	0.418538	0.352694	0.43479	0.0881735	0.108698	16	16	0.92813	1.03883	0.791705				0.344902	0.415107	0.450271	0.283666	0.406751	0.430325
sucrose	A264001	relative 13C enrichment (Data processing step III)			1	1	0	0	0	0	19	18	NA	NA	NA	NA			1	1	1	1	1	1
maltose	A274001	relative 13C enrichment (Data processing step III)									6	2					YES	YES
raffinose	A337002	relative 13C enrichment (Data processing step III)			0.919654	0.71377	0.133665	0.193534	0.0324186	0.0456164	17	18	0.145343	0.271144	0.00120246	P < 0.01			0.899281	0.937764	0.912688	0.849123	0.71558	0.711961
inositol	A209002	relative 13C enrichment (Data processing step III)			0.0739272	0.0486431	0.0281237	0.0165884	0.00703093	0.00500159	16	11	0.380425	0.341023	0.00927912	P < 0.01			0.0645415	0.0833129	0.0720858	0.0690661	0.0494909	0.0479366
malate	A149001	relative 13C enrichment (Data processing step III)			0.22726	0.147786	0.0579649	0.0932203	0.0140586	0.0226092	17	17	0.25506	0.630781	0.00743981	P < 0.01			0.218398	0.235138	0.231462	0.239821	0.148909	0.146521
fumarate	A137001	relative 13C enrichment (Data processing step III)			0.155951	0.0633877	0.0264942	0.018439	0.00642579	0.00492803	17	14	0.169888	0.290892	8.45491e-12	P < 0.01			0.155891	0.156004	0.128171	0.0992966	0.0636212	0.0630765
citrate	A182004	relative 13C enrichment (Data processing step III)			0.0780801		0.029163		0.00707306		17	4	0.373501					YES	0.0812161	0.0752925	0.0739544	0.0926554
glycerate	A135003	relative 13C enrichment (Data processing step III)			0.20446	0.121199	0.0397341	0.0729596	0.00993353	0.0182399	16	16	0.194337	0.601982	0.00074638	P < 0.01			0.199635	0.209285	0.159139	0.220021	0.105005	0.137393
succinate	A134001	relative 13C enrichment (Data processing step III)			0.12289	0.0686847	0.0260665	0.0240633	0.00632205	0.00621313	17	15	0.212112	0.350345	1.76107e-06	P < 0.01			0.110575	0.133837	0.117284	0.119032	0.0809885	0.0546232
GABA	A153003	relative 13C enrichment (Data processing step III)			0.0902611		0.0633422		0.0200306		10	5	0.701766					YES	0.0632331	0.10828
putrescine	A175002	relative 13C enrichment (Data processing step III)									8	2					YES	YES
fructose	A187002	relative 13C enrichment (Data processing step III)			1.21298	1.33112	0.205454	0.33018	0.0498298	0.0778243	17	18	0.16938	0.248048	0.224379				1.10529	1.3087	1.33896	1.63021	1.40952	1.25271
shikimate	A181002	relative 13C enrichment (Data processing step III)			0.238926	0.148819	0.0372687	0.0314867	0.00903898	0.00763664	17	17	0.155984	0.211577	2.49247e-08	P < 0.01			0.233166	0.244046	0.221976	0.212164	0.159533	0.136766
trehalose	A274002	relative 13C enrichment (Data processing step III)			0.218118	0.138198	0.0809162	0.107796	0.0196251	0.0288097	17	14	0.370974	0.780013	0.0367469				0.185744	0.246896	0.242393	0.155647	0.0808363	0.214679
Metabolite Name	GMD ID	Data Type			Mean	Mean	SD	SD	SE	SE	n	n	RSD	RSD	p-value		< 60% replication	< 60% replication
phenylalanine	A164001	13C pool size (arbitrary units)			0.115835	0.0606337	0.0513924	0.0371258	0.0124645	0.00928146	17	16	0.443667	0.612297	0.00175962	P < 0.01
serine	A138001	13C pool size (arbitrary units)			0.134004	0.0842122	0.059669	0.0492389	0.0144719	0.0123097	17	16	0.445277	0.584701	0.0163874
threonine	A140001	13C pool size (arbitrary units)			0.0672233	0.0440248	0.0351576	0.0385395	0.0087894	0.00995085	16	15	0.522997	0.875403	0.102086
alanine	A138002	13C pool size (arbitrary units)			0.023796	0.0424637	0.0156896	0.033503	0.00435151	0.00929205	13	13	0.659336	0.788978	0.0984758
proline	A132003	13C pool size (arbitrary units)									0	0					YES	YES
valine	A122001	13C pool size (arbitrary units)			0.0437148	0.0444921	0.0184189	0.013254	0.00460472	0.003676	16	13	0.421342	0.297896	0.899613
glycine	A133001	13C pool size (arbitrary units)			0.0589699	0.0501695	0.0372461	0.0325464	0.00903352	0.00789365	17	17	0.631613	0.648728	0.481912
aspartate	A152002	13C pool size (arbitrary units)			0.0705071	0.0209931	0.0711513	0.0237897	0.0172567	0.00594743	17	16	1.00914	1.13322	0.0161186
glutamate	A163001	13C pool size (arbitrary units)			0.0589835	0.0135238	0.0408835	0.0140484	0.00991571	0.00331125	17	18	0.693134	1.03879	0.000440642	P < 0.01
glutamine*	A153002	13C pool size (arbitrary units)			0.0377326	0.0122604	0.0184675	0.0144604	0.00461689	0.00401059	16	13	0.489433	1.17944	0.000420734	P < 0.01
glucose	A189002	13C pool size (arbitrary units)			0.273118	0.374338	0.394322	0.296231	0.105387	0.0764866	14	15	1.44378	0.791348	0.460708
galactose	A188001	13C pool size (arbitrary units)			0.235163	0.0749174	0.396961	0.0560176	0.0992401	0.0140044	16	16	1.68802	0.747724	0.141645
sucrose	A264001	13C pool size (arbitrary units)			0.137814	0.269486	0.0548436	0.214602	0.0146576	0.05541	14	15	0.397953	0.796337	0.0413367
maltose	A274001	13C pool size (arbitrary units)									6	2					YES	YES
raffinose	A337002	13C pool size (arbitrary units)			0.131907	0.15962	0.158783	0.144921	0.0385105	0.0341581	17	18	1.20375	0.90791	0.60476
inositol	A209002	13C pool size (arbitrary units)			0.0251105	0.0186873	0.00959425	0.00550853	0.00239856	0.00166089	16	11	0.382082	0.294774	0.0442224
malate	A149001	13C pool size (arbitrary units)			0.0672132	0.0239354	0.0542505	0.0221736	0.0131577	0.00537789	17	17	0.80714	0.926392	0.00752997	P < 0.01
fumarate	A137001	13C pool size (arbitrary units)			0.0489802	0.0240546	0.0120126	0.00781253	0.00291347	0.00208799	17	14	0.245253	0.324784	2.75124e-07	P < 0.01
citrate	A182004	13C pool size (arbitrary units)			0.00689294		0.00845596		0.00205087		17	4	1.22676					YES
glycerate	A135003	13C pool size (arbitrary units)			0.0947871	0.0711307	0.0450972	0.0463524	0.0112743	0.0115881	16	16	0.475773	0.651651	0.166871
succinate	A134001	13C pool size (arbitrary units)			0.0518108	0.0251089	0.0229882	0.00906978	0.00557545	0.00234181	17	15	0.443695	0.361217	0.000319403	P < 0.01
GABA	A153003	13C pool size (arbitrary units)			0.0122538		0.00260793		0.000824699		10	5	0.212826					YES
putrescine	A175002	13C pool size (arbitrary units)									8	2					YES	YES
fructose	A187002	13C pool size (arbitrary units)			0.319684	0.663531	0.268321	0.271497	0.0650774	0.0639925	17	18	0.839332	0.40917	0.000880102	P < 0.01
shikimate	A181002	13C pool size (arbitrary units)			0.131837	0.0379357	0.0479773	0.0151366	0.0116362	0.00367118	17	17	0.363914	0.399008	4.3752e-07	P < 0.01
trehalose	A274002	13C pool size (arbitrary units)			0.118739	0.0446073	0.0539427	0.0298834	0.013083	0.00798668	17	14	0.454299	0.669922	7.8673e-05	P < 0.01
*Glutamine was determined as sum of glutamine and pyroglutamate.
