# Supplementary material for: Rapid in situ 13C tracing of sucrose utilization in Arabidopsis sink and source leaves
Source: Plant Methods. 2017 Oct 18;13:87. doi: 10.1186/s13007-017-0239-6 (PMC5648436; doi:10.1186/s13007-017-0239-6)
Supplement: Supplementary file 9 — Additional file 9: Table S5. Numerical data and calculations of Fig. 6e. [file 13007_2017_239_MOESM9_ESM.xlsx]

## Sheet: Supplemental Table S5
Supplemental Table S5. Numerical data and calculations of Fig. 6E.
TTest sink leaves P2-P3																									TTest source leaves P6-P7
	Fructose	Glucose	Raffinose	Galactose	Alanine	Glycine	GABA	Malic acid	Shikimic acid	Phenylalanine	Trehalose	Aspartic acid	Serine	Glyceric acid	Glutamic acid	Valine	Fumaric acid	Threonine	Succinic acid	Pyroglutamic acid	Citric acid	Inositol, myo-	Putrescine			Fructose	Glucose	Raffinose	Galactose	Alanine	Glycine	GABA	Malic acid	Shikimic acid	Phenylalanine	Trehalose	Aspartic acid	Serine	Glyceric acid	Glutamic acid	Valine	Fumaric acid	Threonine	Succinic acid	Pyroglutamic acid	Citric acid	Inositol, myo-	Putrescine
Fructose	1	0.000643092	5.18245e-05	3.60054e-08	5.01033e-13	1.45992e-12	3.70402e-15	2.17962e-13	8.7652e-13	9.26812e-14	3.44648e-14	6.01261e-13	2.30454e-13	4.11016e-13	3.22674e-13	9.99584e-14	3.71754e-13	1.86193e-13	2.31214e-13	2.13624e-13	1.06761e-13	1.01232e-13	9.80388e-14		Fructose	1	0.461452	3.57602e-07	3.6591e-07	1.39493e-10	3.46217e-11	0.00285797	7.50221e-12	3.23176e-11	2.8144e-11	2.93128e-12	2.14074e-11	2.47006e-11	8.67369e-12	4.53698e-13	1.45699e-11	1.19142e-11	2.40397e-12	1.20558e-11	1.19017e-11	8.64831e-12	9.84062e-12	7.89347e-12
Glucose	0.000643092	1	0.861714	5.54387e-05	5.02792e-08	1.98027e-08	9.89824e-11	3.77045e-09	7.18532e-09	2.45371e-09	1.76649e-09	4.96992e-09	4.16954e-09	3.20484e-09	1.21648e-09	5.60068e-10	1.49672e-09	7.92375e-10	7.94321e-10	6.13499e-10	3.28644e-10	3.05399e-10	1.82157e-10		Glucose	0.461452	1	3.74191e-08	9.87833e-07	2.39746e-12	1.66757e-13	0.00488783	2.38115e-14	5.85153e-13	4.01594e-13	5.40804e-15	3.17435e-13	4.19696e-13	4.63134e-14	6.69329e-16	2.39306e-13	2.27576e-13	4.65351e-15	2.15172e-13	2.14984e-13	1.39676e-13	1.83546e-13	1.63417e-13
Raffinose	5.18245e-05	0.861714	1	2.3007e-05	6.77721e-14	1.44015e-13	3.95908e-17	4.61657e-15	7.96806e-14	1.03274e-15	2.66896e-16	4.03489e-14	5.03032e-15	2.15653e-14	2.79284e-14	2.32118e-15	3.34217e-14	9.16794e-15	1.71413e-14	1.85528e-14	4.9377e-15	4.61552e-15	8.41901e-15		Raffinose	3.57602e-07	3.74191e-08	1	0.0247513	1.70613e-08	2.43131e-09	0.0782635	7.25064e-11	6.19746e-10	4.76319e-10	5.26586e-11	2.64747e-10	3.55306e-10	5.4061e-11	3.13308e-10	1.21823e-10	8.56757e-11	1.20156e-11	8.56491e-11	8.39132e-11	4.50811e-11	5.91117e-11	4.12583e-11
Galactose	3.60054e-08	5.54387e-05	2.3007e-05	1	0.736425	0.331668	0.00666397	0.117398	0.143685	0.100177	0.10133	0.108605	0.128647	0.0742009	0.0209939	0.0123604	0.0266902	0.0147515	0.0129271	0.00879527	0.00474094	0.00431646	0.00168333		Galactose	3.6591e-07	9.87833e-07	0.0247513	1	0.191602	0.133788	0.509545	0.0309709	0.0298766	0.0318065	0.0273157	0.0207082	0.0218776	0.0189816	0.0327558	0.0104578	0.00644151	0.014047	0.00710488	0.00686945	0.00484357	0.00492188	0.0030657
Alanine	5.01033e-13	5.02792e-08	6.77721e-14	0.736425	1	0.0210323	2.76136e-08	9.90896e-05	0.000198973	6.4558e-05	0.00013272	5.20068e-05	0.000160589	9.54325e-06	2.14332e-07	1.55345e-08	4.10979e-07	4.95145e-08	5.82246e-08	3.31658e-08	4.09694e-09	3.3959e-09	2.57882e-09		Alanine	1.39493e-10	2.39746e-12	1.70613e-08	0.191602	1	0.3	0.997442	0.000164248	2.05347e-08	1.13147e-07	0.00107703	1.69939e-09	1.74561e-09	9.84024e-07	0.0162349	1.77567e-11	1.01987e-11	2.33192e-05	3.61823e-12	4.67429e-12	3.34118e-10	3.47129e-12	4.71734e-11
Glycine	1.45992e-12	1.98027e-08	1.44015e-13	0.331668	0.0210323	1	8.83639e-07	0.00227609	0.00186481	0.0018662	0.00559104	0.000148231	0.00471075	4.52135e-06	2.15687e-11	3.57181e-12	1.15378e-10	2.10189e-12	8.98405e-13	2.8493e-13	1.95969e-15	1.50769e-15	9.58297e-15		Glycine	3.46217e-11	1.66757e-13	2.43131e-09	0.133788	0.3	1	0.899976	0.00885043	0.00125482	0.00216765	0.0131168	0.000177953	0.000223378	0.00038591	0.0669481	4.44393e-06	5.66462e-07	0.000556126	7.63452e-07	6.75091e-07	1.79278e-07	1.8079e-07	4.62072e-08
GABA	3.70402e-15	9.89824e-11	3.95908e-17	0.00666397	2.76136e-08	8.83639e-07	1	4.99015e-05	2.56468e-05	0.000132091	0.000233055	6.79995e-05	3.39281e-05	0.000289061	0.0313754	0.224323	0.013016	0.116711	0.168478	0.493604	0.596241	0.479524	0.0230266		GABA	0.00285797	0.00488783	0.0782635	0.509545	0.997442	0.899976	1	0.580982	0.582661	0.593129	0.552636	0.518922	0.528433	0.501086	0.563364	0.417352	0.356567	0.450214	0.36811	0.364084	0.324261	0.326233	0.278777
Malic acid	2.17962e-13	3.77045e-09	4.61657e-15	0.117398	9.90896e-05	0.00227609	4.99015e-05	1	0.504019	0.693901	0.716004	0.851732	0.815183	0.209449	3.27502e-05	1.84842e-06	0.00018172	3.48726e-06	1.25607e-06	1.38849e-07	2.85461e-09	1.78219e-09	1.77827e-10		Malic acid	7.50221e-12	2.38115e-14	7.25064e-11	0.0309709	0.000164248	0.00885043	0.580982	1	0.966915	0.869179	0.80232	0.437299	0.505897	0.382011	0.886989	0.0293155	0.00243389	0.207761	0.00414101	0.00347067	0.00067001	0.000627747	6.35824e-05
Shikimic acid	8.7652e-13	7.18532e-09	7.96806e-14	0.143685	0.000198973	0.00186481	2.56468e-05	0.504019	1	0.299045	0.360088	0.28036	0.6971	0.018571	4.41196e-09	2.17553e-09	5.54838e-08	5.89551e-10	4.7875e-11	2.98042e-12	2.01139e-14	1.39835e-14	1.01327e-14		Shikimic acid	3.23176e-11	5.85153e-13	6.19746e-10	0.0298766	2.05347e-08	0.00125482	0.582661	0.966915	1	0.810287	0.736009	0.107681	0.131567	0.191119	0.858266	1.5724e-05	1.20471e-09	0.112844	9.5955e-09	7.10491e-09	2.93972e-06	8.43841e-11	1.98961e-11
Phenylalanine	9.26812e-14	2.45371e-09	1.03274e-15	0.100177	6.4558e-05	0.0018662	0.000132091	0.693901	0.299045	1	0.991622	0.780322	0.544632	0.488232	0.000600533	4.13435e-05	0.00255029	8.4784e-05	3.47814e-05	4.30626e-06	1.49181e-07	9.48823e-08	4.90912e-09		Phenylalanine	2.8144e-11	4.01594e-13	4.76319e-10	0.0318065	1.13147e-07	0.00216765	0.593129	0.869179	0.810287	1	0.668447	0.109137	0.13569	0.168516	0.806728	9.42449e-05	2.69669e-07	0.100156	7.46194e-07	5.55809e-07	1.2216e-06	2.53438e-08	4.15768e-09
Trehalose	3.44648e-14	1.76649e-09	2.66896e-16	0.10133	0.00013272	0.00559104	0.000233055	0.716004	0.360088	0.991622	1	0.798461	0.579275	0.552784	0.00266244	0.000258116	0.00864367	0.00051305	0.00024783	4.01783e-05	2.33974e-06	1.56393e-06	7.14986e-08		Trehalose	2.93128e-12	5.40804e-15	5.26586e-11	0.0273157	0.00107703	0.0131168	0.552636	0.80232	0.736009	0.668447	1	0.743978	0.820046	0.635169	0.967679	0.139313	0.0274319	0.375557	0.0390581	0.034705	0.010568	0.0106768	0.00197959
Aspartic acid	6.01261e-13	4.96992e-09	4.03489e-14	0.108605	5.20068e-05	0.000148231	6.79995e-05	0.851732	0.28036	0.780322	0.798461	1	0.647752	0.183016	3.56458e-07	5.73316e-08	4.42204e-06	3.23615e-08	3.58806e-09	1.75046e-10	1.14541e-12	7.07852e-13	1.776e-13		Aspartic acid	2.14074e-11	3.17435e-13	2.64747e-10	0.0207082	1.69939e-09	0.000177953	0.518922	0.437299	0.107681	0.109137	0.743978	1	0.80258	0.762337	0.788661	0.00645337	8.75735e-06	0.380612	3.83763e-05	2.53112e-05	2.09449e-05	4.94232e-07	2.25149e-08
Serine	2.30454e-13	4.16954e-09	5.03032e-15	0.128647	0.000160589	0.00471075	3.39281e-05	0.815183	0.6971	0.544632	0.579275	0.647752	1	0.132497	1.73949e-05	9.81451e-07	9.3859e-05	1.87418e-06	7.14406e-07	8.6336e-08	1.84581e-09	1.16848e-09	1.38244e-10		Serine	2.47006e-11	4.19696e-13	3.55306e-10	0.0218776	1.74561e-09	0.000223378	0.528433	0.505897	0.131567	0.13569	0.820046	0.80258	1	0.639153	0.841425	0.00147084	3.6841e-07	0.316507	2.51884e-06	1.6181e-06	1.52257e-05	1.7216e-08	1.22914e-09
Glyceric acid	4.11016e-13	3.20484e-09	2.15653e-14	0.0742009	9.54325e-06	4.52135e-06	0.000289061	0.209449	0.018571	0.488232	0.552784	0.183016	0.132497	1	4.46114e-05	3.28983e-06	0.000505474	3.29468e-06	4.33788e-07	1.61638e-08	1.10114e-10	6.23557e-11	6.23847e-12		Glyceric acid	8.67369e-12	4.63134e-14	5.4061e-11	0.0189816	9.84024e-07	0.00038591	0.501086	0.382011	0.191119	0.168516	0.635169	0.762337	0.639153	1	0.700611	0.141337	0.00866462	0.563125	0.0164806	0.0133736	0.00200438	0.0017003	0.000103272
Glutamic acid	3.22674e-13	1.21648e-09	2.79284e-14	0.0209939	2.14332e-07	2.15687e-11	0.0313754	3.27502e-05	4.41196e-09	0.000600533	0.00266244	3.56458e-07	1.73949e-05	4.46114e-05	1	0.0594029	0.241665	0.132776	0.0224252	5.57458e-05	9.97195e-08	3.68248e-08	2.72036e-13		Glutamic acid	4.53698e-13	6.69329e-16	3.13308e-10	0.0327558	0.0162349	0.0669481	0.563364	0.886989	0.858266	0.806728	0.967679	0.788661	0.841425	0.700611	1	0.289349	0.111311	0.474153	0.137324	0.127965	0.0603217	0.0615765	0.0196626
Valine	9.99584e-14	5.60068e-10	2.32118e-15	0.0123604	1.55345e-08	3.57181e-12	0.224323	1.84842e-06	2.17553e-09	4.13435e-05	0.000258116	5.73316e-08	9.81451e-07	3.28983e-06	0.0594029	1	0.00869182	0.542691	0.84014	0.231001	0.00286726	0.00126186	3.39192e-07		Valine	1.45699e-11	2.39306e-13	1.21823e-10	0.0104578	1.77567e-11	4.44393e-06	0.417352	0.0293155	1.5724e-05	9.42449e-05	0.139313	0.00645337	0.00147084	0.141337	0.289349	1	0.0115943	0.669588	0.051354	0.0338038	0.00364227	0.000361263	2.23013e-06
Fumaric acid	3.71754e-13	1.49672e-09	3.34217e-14	0.0266902	4.10979e-07	1.15378e-10	0.013016	0.00018172	5.54838e-08	0.00255029	0.00864367	4.42204e-06	9.3859e-05	0.000505474	0.241665	0.00869182	1	0.0154311	0.00119011	1.76451e-06	5.40871e-09	2.24859e-09	7.23751e-14		Fumaric acid	1.19142e-11	2.27576e-13	8.56757e-11	0.00644151	1.01987e-11	5.66462e-07	0.356567	0.00243389	1.20471e-09	2.69669e-07	0.0274319	8.75735e-06	3.6841e-07	0.00866462	0.111311	0.0115943	1	0.177696	0.524782	0.670567	0.141553	0.0563024	2.13879e-06
Threonine	1.86193e-13	7.92375e-10	9.16794e-15	0.0147515	4.95145e-08	2.10189e-12	0.116711	3.48726e-06	5.89551e-10	8.4784e-05	0.00051305	3.23615e-08	1.87418e-06	3.29468e-06	0.132776	0.542691	0.0154311	1	0.588891	0.0280038	7.45875e-05	2.67064e-05	1.57628e-09		Threonine	2.40397e-12	4.65351e-15	1.20156e-11	0.014047	2.33192e-05	0.000556126	0.450214	0.207761	0.112844	0.100156	0.375557	0.380612	0.316507	0.563125	0.474153	0.669588	0.177696	1	0.245056	0.220466	0.0692343	0.0697211	0.0105546
Succinic acid	2.31214e-13	7.94321e-10	1.71413e-14	0.0129271	5.82246e-08	8.98405e-13	0.168478	1.25607e-06	4.7875e-11	3.47814e-05	0.00024783	3.58806e-09	7.14406e-07	4.33788e-07	0.0224252	0.84014	0.00119011	0.588891	1	0.049935	6.82031e-05	2.13934e-05	2.26212e-11		Succinic acid	1.20558e-11	2.15172e-13	8.56491e-11	0.00710488	3.61823e-12	7.63452e-07	0.36811	0.00414101	9.5955e-09	7.46194e-07	0.0390581	3.83763e-05	2.51884e-06	0.0164806	0.137324	0.051354	0.524782	0.245056	1	0.83899	0.071262	0.0237345	4.68616e-06
Pyroglutamic acid	2.13624e-13	6.13499e-10	1.85528e-14	0.00879527	3.31658e-08	2.8493e-13	0.493604	1.38849e-07	2.98042e-12	4.30626e-06	4.01783e-05	1.75046e-10	8.6336e-08	1.61638e-08	5.57458e-05	0.231001	1.76451e-06	0.0280038	0.049935	1	0.0046923	0.00146824	5.63772e-11		Pyroglutamic acid	1.19017e-11	2.14984e-13	8.39132e-11	0.00686945	4.67429e-12	6.75091e-07	0.364084	0.00347067	7.10491e-09	5.55809e-07	0.034705	2.53112e-05	1.6181e-06	0.0133736	0.127965	0.0338038	0.670567	0.220466	0.83899	1	0.0925006	0.0355026	1.12693e-05
Citric acid	1.06761e-13	3.28644e-10	4.9377e-15	0.00474094	4.09694e-09	1.95969e-15	0.596241	2.85461e-09	2.01139e-14	1.49181e-07	2.33974e-06	1.14541e-12	1.84581e-09	1.10114e-10	9.97195e-08	0.00286726	5.40871e-09	7.45875e-05	6.82031e-05	0.0046923	1	0.689293	1.04232e-05		Citric acid	8.64831e-12	1.39676e-13	4.50811e-11	0.00484357	3.34118e-10	1.79278e-07	0.324261	0.00067001	2.93972e-06	1.2216e-06	0.010568	2.09449e-05	1.52257e-05	0.00200438	0.0603217	0.00364227	0.141553	0.0692343	0.071262	0.0925006	1	0.914994	0.0486273
Inositol, myo-	1.01232e-13	3.05399e-10	4.61552e-15	0.00431646	3.3959e-09	1.50769e-15	0.479524	1.78219e-09	1.39835e-14	9.48823e-08	1.56393e-06	7.07852e-13	1.16848e-09	6.23557e-11	3.68248e-08	0.00126186	2.24859e-09	2.67064e-05	2.13934e-05	0.00146824	0.689293	1	4.02292e-05		Inositol, myo-	9.84062e-12	1.83546e-13	5.91117e-11	0.00492188	3.47129e-12	1.8079e-07	0.326233	0.000627747	8.43841e-11	2.53438e-08	0.0106768	4.94232e-07	1.7216e-08	0.0017003	0.0615765	0.000361263	0.0563024	0.0697211	0.0237345	0.0355026	0.914994	1	0.000591702
Putrescine	9.80388e-14	1.82157e-10	8.41901e-15	0.00168333	2.57882e-09	9.58297e-15	0.0230266	1.77827e-10	1.01327e-14	4.90912e-09	7.14986e-08	1.776e-13	1.38244e-10	6.23847e-12	2.72036e-13	3.39192e-07	7.23751e-14	1.57628e-09	2.26212e-11	5.63772e-11	1.04232e-05	4.02292e-05	1		Putrescine	7.89347e-12	1.63417e-13	4.12583e-11	0.0030657	4.71734e-11	4.62072e-08	0.278777	6.35824e-05	1.98961e-11	4.15768e-09	0.00197959	2.25149e-08	1.22914e-09	0.000103272	0.0196626	2.23013e-06	2.13879e-06	0.0105546	4.68616e-06	1.12693e-05	0.0486273	0.000591702	1
log (ratio sink leaves P2-P3)																									log (ratio source leaves P6-P7)
	Fructose	Glucose	Raffinose	Galactose	Alanine	Glycine	GABA	Malic acid	Shikimic acid	Phenylalanine	Trehalose	Aspartic acid	Serine	Glyceric acid	Glutamic acid	Valine	Fumaric acid	Threonine	Succinic acid	Pyroglutamic acid	Citric acid	Inositol, myo-	Putrescine			Fructose	Glucose	Raffinose	Galactose	Alanine	Glycine	GABA	Malic acid	Shikimic acid	Phenylalanine	Trehalose	Aspartic acid	Serine	Glyceric acid	Glutamic acid	Valine	Fumaric acid	Threonine	Succinic acid	Pyroglutamic acid	Citric acid	Inositol, myo-	Putrescine
Fructose	0	-0.126125	-0.120228	-0.504064	-0.542259	-0.624363	-1.12835	-0.72733	-0.70559	-0.744605	-0.745161	-0.733716	-0.71816	-0.773246	-0.922752	-1.00341	-0.890865	-0.974436	-0.994336	-1.05969	-1.19131	-1.21505	-1.57377		Fructose	0	-0.0249732	-0.270657	-0.502481	-0.701971	-0.747914	-0.703051	-0.954583	-0.951557	-0.942177	-0.983715	-1.01795	-1.00691	-1.04072	-0.976761	-1.17078	-1.32221	-1.11562	-1.28736	-1.29911	-1.44662	-1.43719	-1.765
Glucose	0.126125	0	0.00589663	-0.377939	-0.416134	-0.498238	-1.00223	-0.601205	-0.579465	-0.61848	-0.619036	-0.607591	-0.592035	-0.647121	-0.796627	-0.877282	-0.76474	-0.848311	-0.868211	-0.933563	-1.06519	-1.08892	-1.44764		Glucose	0.0249732	0	-0.245684	-0.477508	-0.676998	-0.72294	-0.678078	-0.92961	-0.926584	-0.917204	-0.958742	-0.992973	-0.981939	-1.01574	-0.951788	-1.14581	-1.29724	-1.09065	-1.26238	-1.27414	-1.42165	-1.41222	-1.74002
Raffinose	0.120228	-0.00589663	0	-0.383836	-0.422031	-0.504134	-1.00812	-0.607101	-0.585361	-0.624376	-0.624932	-0.613488	-0.597931	-0.653017	-0.802523	-0.883178	-0.770637	-0.854208	-0.874108	-0.93946	-1.07108	-1.09482	-1.45354		Raffinose	0.270657	0.245684	0	-0.231824	-0.431313	-0.477256	-0.432394	-0.683926	-0.6809	-0.67152	-0.713058	-0.747289	-0.736255	-0.77006	-0.706104	-0.900126	-1.05155	-0.844966	-1.0167	-1.02845	-1.17596	-1.16654	-1.49434
Galactose	0.504064	0.377939	0.383836	0	-0.0381952	-0.120299	-0.624289	-0.223265	-0.201526	-0.240541	-0.241097	-0.229652	-0.214096	-0.269182	-0.418688	-0.499343	-0.386801	-0.470372	-0.490272	-0.555624	-0.687249	-0.710985	-1.0697		Galactose	0.502481	0.477508	0.231824	0	-0.19949	-0.245432	-0.20057	-0.452102	-0.449076	-0.439696	-0.481234	-0.515465	-0.504431	-0.538236	-0.47428	-0.668302	-0.819729	-0.613143	-0.784875	-0.796629	-0.944139	-0.934714	-1.26251
Alanine	0.542259	0.416134	0.422031	0.0381952	0	-0.0821033	-0.586093	-0.18507	-0.16333	-0.202345	-0.202901	-0.191457	-0.1759	-0.230986	-0.380493	-0.461147	-0.348606	-0.432177	-0.452077	-0.517429	-0.649054	-0.67279	-1.03151		Alanine	0.701971	0.676998	0.431313	0.19949	0	-0.0459427	-0.00108057	-0.252613	-0.249586	-0.240206	-0.281744	-0.315976	-0.304941	-0.338746	-0.27479	-0.468813	-0.62024	-0.413653	-0.585385	-0.597139	-0.744649	-0.735224	-1.06302
Glycine	0.624363	0.498238	0.504134	0.120299	0.0821033	0	-0.50399	-0.102967	-0.0812271	-0.120242	-0.120798	-0.109353	-0.093797	-0.148883	-0.298389	-0.379044	-0.266502	-0.350074	-0.369973	-0.435325	-0.56695	-0.590686	-0.949404		Glycine	0.747914	0.72294	0.477256	0.245432	0.0459427	0	0.0448622	-0.20667	-0.203644	-0.194264	-0.235802	-0.270033	-0.258999	-0.292803	-0.228848	-0.42287	-0.574297	-0.36771	-0.539442	-0.551196	-0.698707	-0.689281	-1.01708
GABA	1.12835	1.00223	1.00812	0.624289	0.586093	0.50399	0	0.401023	0.422763	0.383748	0.383192	0.394637	0.410193	0.355107	0.205601	0.124946	0.237488	0.153916	0.134017	0.0686646	-0.0629602	-0.0866961	-0.445414		GABA	0.703051	0.678078	0.432394	0.20057	0.00108057	-0.0448622	0	-0.251532	-0.248506	-0.239126	-0.280664	-0.314895	-0.303861	-0.337666	-0.27371	-0.467732	-0.619159	-0.412572	-0.584304	-0.596058	-0.743569	-0.734143	-1.06194
Malic acid	0.72733	0.601205	0.607101	0.223265	0.18507	0.102967	-0.401023	0	0.0217399	-0.0172751	-0.0178312	-0.00638646	0.00916996	-0.045916	-0.195422	-0.276077	-0.163535	-0.247107	-0.267006	-0.332358	-0.463983	-0.487719	-0.846437		Malic acid	0.954583	0.92961	0.683926	0.452102	0.252613	0.20667	0.251532	0	0.00302624	0.0124064	-0.0291318	-0.063363	-0.0523285	-0.0861334	-0.0221776	-0.2162	-0.367627	-0.16104	-0.332772	-0.344526	-0.492037	-0.482611	-0.810412
Shikimic acid	0.70559	0.579465	0.585361	0.201526	0.16333	0.0812271	-0.422763	-0.0217399	0	-0.039015	-0.039571	-0.0281263	-0.0125699	-0.0676559	-0.217162	-0.297817	-0.185275	-0.268846	-0.288746	-0.354098	-0.485723	-0.509459	-0.868177		Shikimic acid	0.951557	0.926584	0.6809	0.449076	0.249586	0.203644	0.248506	-0.00302624	0	0.00938014	-0.032158	-0.0663892	-0.0553548	-0.0891597	-0.0252038	-0.219226	-0.370653	-0.164067	-0.335799	-0.347552	-0.495063	-0.485637	-0.813438
Phenylalanine	0.744605	0.61848	0.624376	0.240541	0.202345	0.120242	-0.383748	0.0172751	0.039015	0	-0.000556045	0.0108887	0.0264451	-0.0286409	-0.178147	-0.258802	-0.14626	-0.229832	-0.249731	-0.315083	-0.446708	-0.470444	-0.829162		Phenylalanine	0.942177	0.917204	0.67152	0.439696	0.240206	0.194264	0.239126	-0.0124064	-0.00938014	0	-0.0415382	-0.0757694	-0.0647349	-0.0985398	-0.034584	-0.228606	-0.380033	-0.173447	-0.345179	-0.356933	-0.504443	-0.495018	-0.822819
Trehalose	0.745161	0.619036	0.624932	0.241097	0.202901	0.120798	-0.383192	0.0178312	0.039571	0.000556045	0	0.0114447	0.0270011	-0.0280848	-0.177591	-0.258246	-0.145704	-0.229275	-0.249175	-0.314527	-0.446152	-0.469888	-0.828606		Trehalose	0.983715	0.958742	0.713058	0.481234	0.281744	0.235802	0.280664	0.0291318	0.032158	0.0415382	0	-0.0342312	-0.0231968	-0.0570016	0.00695419	-0.187068	-0.338495	-0.131908	-0.303641	-0.315394	-0.462905	-0.453479	-0.78128
Aspartic acid	0.733716	0.607591	0.613488	0.229652	0.191457	0.109353	-0.394637	0.00638646	0.0281263	-0.0108887	-0.0114447	0	0.0155564	-0.0395295	-0.189036	-0.269691	-0.157149	-0.24072	-0.26062	-0.325972	-0.457597	-0.481333	-0.84005		Aspartic acid	1.01795	0.992973	0.747289	0.515465	0.315976	0.270033	0.314895	0.063363	0.0663892	0.0757694	0.0342312	0	0.0110344	-0.0227704	0.0411854	-0.152837	-0.304264	-0.0976773	-0.269409	-0.281163	-0.428674	-0.419248	-0.747049
Serine	0.71816	0.592035	0.597931	0.214096	0.1759	0.093797	-0.410193	-0.00916996	0.0125699	-0.0264451	-0.0270011	-0.0155564	0	-0.055086	-0.204592	-0.285247	-0.172705	-0.256277	-0.276176	-0.341528	-0.473153	-0.496889	-0.855607		Serine	1.00691	0.981939	0.736255	0.504431	0.304941	0.258999	0.303861	0.0523285	0.0553548	0.0647349	0.0231968	-0.0110344	0	-0.0338049	0.0301509	-0.163871	-0.315298	-0.108712	-0.280444	-0.292198	-0.439708	-0.430283	-0.758084
Glyceric acid	0.773246	0.647121	0.653017	0.269182	0.230986	0.148883	-0.355107	0.045916	0.0676559	0.0286409	0.0280848	0.0395295	0.055086	0	-0.149506	-0.230161	-0.117619	-0.201191	-0.22109	-0.286442	-0.418067	-0.441803	-0.800521		Glyceric acid	1.04072	1.01574	0.77006	0.538236	0.338746	0.292803	0.337666	0.0861334	0.0891597	0.0985398	0.0570016	0.0227704	0.0338049	0	0.0639558	-0.130066	-0.281494	-0.0749068	-0.246639	-0.258393	-0.405903	-0.396478	-0.724279
Glutamic acid	0.922752	0.796627	0.802523	0.418688	0.380493	0.298389	-0.205601	0.195422	0.217162	0.178147	0.177591	0.189036	0.204592	0.149506	0	-0.0806549	0.0318869	-0.0516844	-0.0715842	-0.136936	-0.268561	-0.292297	-0.651014		Glutamic acid	0.976761	0.951788	0.706104	0.47428	0.27479	0.228848	0.27371	0.0221776	0.0252038	0.034584	-0.00695419	-0.0411854	-0.0301509	-0.0639558	0	-0.194022	-0.345449	-0.138863	-0.310595	-0.322349	-0.469859	-0.460434	-0.788235
Valine	1.00341	0.877282	0.883178	0.499343	0.461147	0.379044	-0.124946	0.276077	0.297817	0.258802	0.258246	0.269691	0.285247	0.230161	0.0806549	0	0.112542	0.0289705	0.00907065	-0.0562813	-0.187906	-0.211642	-0.57036		Valine	1.17078	1.14581	0.900126	0.668302	0.468813	0.42287	0.467732	0.2162	0.219226	0.228606	0.187068	0.152837	0.163871	0.130066	0.194022	0	-0.151427	0.0551596	-0.116572	-0.128326	-0.275837	-0.266411	-0.594212
Fumaric acid	0.890865	0.76474	0.770637	0.386801	0.348606	0.266502	-0.237488	0.163535	0.185275	0.14626	0.145704	0.157149	0.172705	0.117619	-0.0318869	-0.112542	0	-0.0835713	-0.103471	-0.168823	-0.300448	-0.324184	-0.682901		Fumaric acid	1.32221	1.29724	1.05155	0.819729	0.62024	0.574297	0.619159	0.367627	0.370653	0.380033	0.338495	0.304264	0.315298	0.281494	0.345449	0.151427	0	0.206587	0.0348546	0.0231007	-0.12441	-0.114984	-0.442785
Threonine	0.974436	0.848311	0.854208	0.470372	0.432177	0.350074	-0.153916	0.247107	0.268846	0.229832	0.229275	0.24072	0.256277	0.201191	0.0516844	-0.0289705	0.0835713	0	-0.0198998	-0.0852518	-0.216877	-0.240613	-0.59933		Threonine	1.11562	1.09065	0.844966	0.613143	0.413653	0.36771	0.412572	0.16104	0.164067	0.173447	0.131908	0.0976773	0.108712	0.0749068	0.138863	-0.0551596	-0.206587	0	-0.171732	-0.183486	-0.330996	-0.321571	-0.649372
Succinic acid	0.994336	0.868211	0.874108	0.490272	0.452077	0.369973	-0.134017	0.267006	0.288746	0.249731	0.249175	0.26062	0.276176	0.22109	0.0715842	-0.00907065	0.103471	0.0198998	0	-0.065352	-0.196977	-0.220713	-0.57943		Succinic acid	1.28736	1.26238	1.0167	0.784875	0.585385	0.539442	0.584304	0.332772	0.335799	0.345179	0.303641	0.269409	0.280444	0.246639	0.310595	0.116572	-0.0348546	0.171732	0	-0.0117538	-0.159264	-0.149839	-0.47764
Pyroglutamic acid	1.05969	0.933563	0.93946	0.555624	0.517429	0.435325	-0.0686646	0.332358	0.354098	0.315083	0.314527	0.325972	0.341528	0.286442	0.136936	0.0562813	0.168823	0.0852518	0.065352	0	-0.131625	-0.155361	-0.514078		Pyroglutamic acid	1.29911	1.27414	1.02845	0.796629	0.597139	0.551196	0.596058	0.344526	0.347552	0.356933	0.315394	0.281163	0.292198	0.258393	0.322349	0.128326	-0.0231007	0.183486	0.0117538	0	-0.14751	-0.138085	-0.465886
Citric acid	1.19131	1.06519	1.07108	0.687249	0.649054	0.56695	0.0629602	0.463983	0.485723	0.446708	0.446152	0.457597	0.473153	0.418067	0.268561	0.187906	0.300448	0.216877	0.196977	0.131625	0	-0.0237359	-0.382453		Citric acid	1.44662	1.42165	1.17596	0.944139	0.744649	0.698707	0.743569	0.492037	0.495063	0.504443	0.462905	0.428674	0.439708	0.405903	0.469859	0.275837	0.12441	0.330996	0.159264	0.14751	0	0.00942546	-0.318376
Inositol, myo-	1.21505	1.08892	1.09482	0.710985	0.67279	0.590686	0.0866961	0.487719	0.509459	0.470444	0.469888	0.481333	0.496889	0.441803	0.292297	0.211642	0.324184	0.240613	0.220713	0.155361	0.0237359	0	-0.358717		Inositol, myo-	1.43719	1.41222	1.16654	0.934714	0.735224	0.689281	0.734143	0.482611	0.485637	0.495018	0.453479	0.419248	0.430283	0.396478	0.460434	0.266411	0.114984	0.321571	0.149839	0.138085	-0.00942546	0	-0.327801
Putrescine	1.57377	1.44764	1.45354	1.0697	1.03151	0.949404	0.445414	0.846437	0.868177	0.829162	0.828606	0.84005	0.855607	0.800521	0.651014	0.57036	0.682901	0.59933	0.57943	0.514078	0.382453	0.358717	0		Putrescine	1.765	1.74002	1.49434	1.26251	1.06302	1.01708	1.06194	0.810412	0.813438	0.822819	0.78128	0.747049	0.758084	0.724279	0.788235	0.594212	0.442785	0.649372	0.47764	0.465886	0.318376	0.327801	0
log(ratio sink)- log(ratio source)																									significant TTest either in sink or source but not in both
	Fructose	Glucose	Raffinose	Galactose	Alanine	Glycine	GABA	Malic acid	Shikimic acid	Phenylalanine	Trehalose	Aspartic acid	Serine	Glyceric acid	Glutamic acid	Valine	Fumaric acid	Threonine	Succinic acid	Pyroglutamic acid	Citric acid	Inositol, myo-	Putrescine			Fructose	Glucose	Raffinose	Galactose	Alanine	Glycine	GABA	Malic acid	Shikimic acid	Phenylalanine	Trehalose	Aspartic acid	Serine	Glyceric acid	Glutamic acid	Valine	Fumaric acid	Threonine	Succinic acid	Pyroglutamic acid	Citric acid	Inositol, myo-	Putrescine
Fructose	0	-0.101152	0.150429	-0.00158289	0.159712	0.123551	-0.425301	0.227254	0.245968	0.197572	0.238555	0.28423	0.288752	0.267471	0.0540092	0.167377	0.431346	0.141188	0.29302	0.239422	0.255307	0.222146	0.191229		Fructose		<0.001					<0.001
Glucose	0.101152	0	0.251581	0.0995689	0.260863	0.224703	-0.324149	0.328406	0.347119	0.298724	0.339706	0.385382	0.389904	0.368623	0.155161	0.268529	0.532497	0.242339	0.394172	0.340573	0.356459	0.323298	0.292381		Glucose	<0.001		<0.001				<0.001
Raffinose	-0.150429	-0.251581	0	-0.152012	0.00928257	-0.026878	-0.57573	0.076825	0.0955386	0.0471435	0.0881256	0.133802	0.138323	0.117042	-0.0964197	0.0169478	0.280917	-0.00924138	0.142591	0.0889927	0.104878	0.071717	0.0408004		Raffinose		<0.001		<0.001			<0.001
Galactose	0.00158289	-0.0995689	0.152012	0	0.161294	0.125134	-0.423718	0.228837	0.24755	0.199155	0.240137	0.285813	0.290335	0.269054	0.0555921	0.16896	0.432928	0.14277	0.294603	0.241005	0.25689	0.223729	0.192812		Galactose			<0.001
Alanine	-0.159712	-0.260863	-0.00928257	-0.161294	0	-0.0361606	-0.585013	0.0675424	0.086256	0.0378609	0.078843	0.124519	0.129041	0.10776	-0.105702	0.00766519	0.271634	-0.018524	0.133308	0.0797102	0.0955957	0.0624344	0.0315179		Alanine							<0.001				<0.001				<0.001
Glycine	-0.123551	-0.224703	0.026878	-0.125134	0.0361606	0	-0.548852	0.103703	0.122417	0.0740215	0.115004	0.16068	0.165201	0.14392	-0.0695417	0.0438258	0.307795	0.0176366	0.169469	0.115871	0.131756	0.098595	0.0676784		Glycine							<0.001						<0.001		<0.001
GABA	0.425301	0.324149	0.57573	0.423718	0.585013	0.548852	0	0.652555	0.671269	0.622874	0.663856	0.709532	0.714054	0.692773	0.479311	0.592678	0.856647	0.566489	0.718321	0.664723	0.680609	0.647447	0.616531		GABA	<0.001	<0.001	<0.001		<0.001	<0.001		<0.001	<0.001	<0.001	<0.001	<0.001	<0.001	<0.001
Malic acid	-0.227254	-0.328406	-0.076825	-0.228837	-0.0675424	-0.103703	-0.652555	0	0.0187136	-0.0296815	0.0113006	0.0569765	0.0614985	0.0402174	-0.173245	-0.0598772	0.204092	-0.0860664	0.0657659	0.0121677	0.0280533	-0.00510804	-0.0360245		Malic acid							<0.001								<0.001	<0.001	<0.001	<0.001	<0.001	<0.001
Shikimic acid	-0.245968	-0.347119	-0.0955386	-0.24755	-0.086256	-0.122417	-0.671269	-0.0187136	0	-0.0483951	-0.00741301	0.0382629	0.0427849	0.0215038	-0.191958	-0.0785908	0.185378	-0.10478	0.0470523	-0.00654588	0.0093397	-0.0238217	-0.0547382		Shikimic acid							<0.001								<0.001			<0.001
Phenylalanine	-0.197572	-0.298724	-0.0471435	-0.199155	-0.0378609	-0.0740215	-0.622874	0.0296815	0.0483951	0	0.0409821	0.086658	0.09118	0.0698989	-0.143563	-0.0301957	0.233773	-0.0563849	0.0954474	0.0418493	0.0577348	0.0245735	-0.00634303		Phenylalanine							<0.001								<0.001		<0.001	<0.001
Trehalose	-0.238555	-0.339706	-0.0881256	-0.240137	-0.078843	-0.115004	-0.663856	-0.0113006	0.00741301	-0.0409821	0	0.0456759	0.0501979	0.0289168	-0.184545	-0.0711778	0.192791	-0.097367	0.0544653	0.00086713	0.0167527	-0.0164087	-0.0473252		Trehalose					<0.001		<0.001									<0.001		<0.001	<0.001	<0.001	<0.001	<0.001	<0.001
Aspartic acid	-0.28423	-0.385382	-0.133802	-0.285813	-0.124519	-0.16068	-0.709532	-0.0569765	-0.0382629	-0.086658	-0.0456759	0	0.00452196	-0.0167591	-0.230221	-0.116854	0.147115	-0.143043	0.00878936	-0.0448088	-0.0289232	-0.0620846	-0.0930011		Aspartic acid							<0.001								<0.001	<0.001		<0.001
Serine	-0.288752	-0.389904	-0.138323	-0.290335	-0.129041	-0.165201	-0.714054	-0.0614985	-0.0427849	-0.09118	-0.0501979	-0.00452196	0	-0.0212811	-0.234743	-0.121376	0.142593	-0.147565	0.0042674	-0.0493308	-0.0334452	-0.0666065	-0.097523		Serine						<0.001	<0.001								<0.001	<0.001		<0.001
Glyceric acid	-0.267471	-0.368623	-0.117042	-0.269054	-0.10776	-0.14392	-0.692773	-0.0402174	-0.0215038	-0.0698989	-0.0289168	0.0167591	0.0212811	0	-0.213462	-0.100095	0.163874	-0.126284	0.0255485	-0.0280497	-0.0121641	-0.0453255	-0.076242		Glyceric acid							<0.001								<0.001	<0.001	<0.001	<0.001	<0.001	<0.001	<0.001	<0.001
Glutamic acid	-0.0540092	-0.155161	0.0964197	-0.0555921	0.105702	0.0695417	-0.479311	0.173245	0.191958	0.143563	0.184545	0.230221	0.234743	0.213462	0	0.113367	0.377336	0.0871783	0.239011	0.185412	0.201298	0.168137	0.13722		Glutamic acid					<0.001	<0.001		<0.001	<0.001	<0.001		<0.001	<0.001	<0.001						<0.001	<0.001	<0.001	<0.001
Valine	-0.167377	-0.268529	-0.0169478	-0.16896	-0.00766519	-0.0438258	-0.592678	0.0598772	0.0785908	0.0301957	0.0711778	0.116854	0.121376	0.100095	-0.113367	0	0.263969	-0.0261891	0.125643	0.072045	0.0879306	0.0547692	0.0238527		Valine								<0.001			<0.001	<0.001	<0.001	<0.001								<0.001
Fumaric acid	-0.431346	-0.532497	-0.280917	-0.432928	-0.271634	-0.307795	-0.856647	-0.204092	-0.185378	-0.233773	-0.192791	-0.147115	-0.142593	-0.163874	-0.377336	-0.263969	0	-0.290158	-0.138326	-0.191924	-0.176038	-0.2092	-0.240116		Fumaric acid								<0.001		<0.001				<0.001						<0.001	<0.001	<0.001
Threonine	-0.141188	-0.242339	0.00924138	-0.14277	0.018524	-0.0176366	-0.566489	0.0860664	0.10478	0.0563849	0.097367	0.143043	0.147565	0.126284	-0.0871783	0.0261891	0.290158	0	0.151832	0.0982341	0.11412	0.0809583	0.0500418		Threonine								<0.001	<0.001	<0.001	<0.001	<0.001	<0.001	<0.001							<0.001	<0.001	<0.001
Succinic acid	-0.29302	-0.394172	-0.142591	-0.294603	-0.133308	-0.169469	-0.718321	-0.0657659	-0.0470523	-0.0954474	-0.0544653	-0.00878936	-0.0042674	-0.0255485	-0.239011	-0.125643	0.138326	-0.151832	0	-0.0535981	-0.0377126	-0.0708739	-0.10179		Succinic acid								<0.001			<0.001			<0.001							<0.001	<0.001
Pyroglutamic acid	-0.239422	-0.340573	-0.0889927	-0.241005	-0.0797102	-0.115871	-0.664723	-0.0121677	0.00654588	-0.0418493	-0.00086713	0.0448088	0.0493308	0.0280497	-0.185412	-0.072045	0.191924	-0.0982341	0.0535981	0	0.0158856	-0.0172758	-0.0481923		Pyroglutamic acid								<0.001			<0.001			<0.001	<0.001		<0.001
Citric acid	-0.255307	-0.356459	-0.104878	-0.25689	-0.0955957	-0.131756	-0.680609	-0.0280533	-0.0093397	-0.0577348	-0.0167527	0.0289232	0.0334452	0.0121641	-0.201298	-0.0879306	0.176038	-0.11412	0.0377126	-0.0158856	0	-0.0331614	-0.0640779		Citric acid											<0.001			<0.001	<0.001		<0.001	<0.001	<0.001				<0.001
Inositol, myo-	-0.222146	-0.323298	-0.071717	-0.223729	-0.0624344	-0.098595	-0.647447	0.00510804	0.0238217	-0.0245735	0.0164087	0.0620846	0.0666065	0.0453255	-0.168137	-0.0547692	0.2092	-0.0809583	0.0708739	0.0172758	0.0331614	0	-0.0309165		Inositol, myo-											<0.001			<0.001	<0.001	<0.001	<0.001	<0.001	<0.001
Putrescine	-0.191229	-0.292381	-0.0408004	-0.192812	-0.0315179	-0.0676784	-0.616531	0.0360245	0.0547382	0.00634303	0.0473252	0.0930011	0.097523	0.076242	-0.13722	-0.0238527	0.240116	-0.0500418	0.10179	0.0481923	0.0640779	0.0309165	0		Putrescine											<0.001				<0.001			<0.001			<0.001
